# Supplementary material for: Diffuse alveolar damage patterns reflect the immunological and molecular heterogeneity in fatal COVID-19
Source: eBioMedicine. 2022 Aug 24;83:104229. doi: 10.1016/j.ebiom.2022.104229 (PMC9398470; doi:10.1016/j.ebiom.2022.104229)
Supplement: Supplementary file 2 [file mmc2.xls]

## Sheet: Data
Case	Sex	Age (years)	Histological patterns and findings									Cytokines assessed in lung tissue of COVID-19 patients (pg/g)																				Viral load (virus copies / 100.000 cells)	Fraction of the firm tissue containing 16SrRNA mRNA	Bacteria Identification			Opportunistic Fungal Infection
			% Normal lung tissue	% Exudative DAD	% Intermediate DAD	% Advanced DAD	% Alveolar hemorrhage	% Infarct	% Bronchopneumonia	Arteriolar thrombosis (number)a	Capillary thrombosis (sum)b	IL-1Ra	IL-1 Beta	IL-4	IL-6	IL-8	IL-10	IL-17A	IP-10	TNF-alpha	IFN-alpha 2	IFN-gamma	MCP1	MIP-1/CCL15	MIP-3/CCL20	MIG/CXCL9	MDC/CCL22	TARC/CCL17	TGF-Beta 1	TGF-Beta 2	TGF-Beta 3			Sequencing result (>96%)	Gram	Genbank accession number	Sequencing result (>96%)	Genbank accession number
#1	Male	33	20	58	2	0	0	0	0	0	3	low protein recovery for the ELISA analysis																				88984.8	5.79905e-07	Escherichia coli (99%); Shigella flexneri (98%); Enterobacteriaceae bacterium (99%)	negative	MW699349	Candida parapsilosis (98%)	MW703693
#2	Male	69	35	24.38	15	0	9.38	0	16.25	0.13	0	6256	6817.76	7550	22799.3	41723.7	4013.82	280.8	8965.79	1881.58	220.395	2147.37	40307.2	27034.9	5682.24	1478.4	9435.53	141.447	65350.7	19819.1	6484.87	279.08	3.64434e-05	Escherichia coli (99%)	negative	MW699354	Candida parapsilosis (99%)	MW703694
#3	Male	76	18.33	61.67	16.67	0	3.33	0	0	1	0	11544	1202.4	1354.61	8162.71	8973.58	563.211	77.2	46523.4	602.276	163.843	475.98	36169.6	1354.74	1103.41	5906.4	2325.54	59.9241	16220	11156.6	2091.53	68262.3	0	Escherichia coli (99%); Shigella flexneri (99%); Klebsiella sp (99%)	negative	MW699356
#4	Female	83	3.13	0	88	1.88	0.13	0	6.88	1.38	4	382626	10926.3	5986.03	69497.2	294804	10905.6	51.2	681397	5721.23	1173.6	7221.79	639609	20126.8	21669.3	98882.8	20419.6	9734.64	92402.2	69944.1	15345.3	1429.7	2.71455e-06	Shigella sonnei (99%); Escherichia coli (99%)	negative	MW699446	Candida parapsilosis (99%)	MW703695
#5	Male	63	3.33	66.67	8.33	1.67	8.33	0	11.67	0.5	0	10834.4	966.096	1185.99	4304.81	8329.09	645.882	17.2	7905.67	706.738	190.053	667.807	38673.6	1789.09	884.385	4678.8	2315.83	291.872	17689.8	8362.67	2149.52	82782.7	1.29531e-06	Escherichia coli (98%); Shigella flexneri (98%); Klebsiella sp (98%)	negative	MW699371	Candida parapsilosis (99%)	MW703698
#6	Male	79	4	50	43.33	3.33	0	0	0	3.67	0	low protein recovery for the ELISA analysis																				15197.1	1.85915e-06	Escherichia coli (99%); Enterobacteriaceae bacterium (99%)	negative	MW699431
#7	Female	64	0	0	4.29	92.86	2.86	1.43	0	1.43	0		8085.14	16610.8	17143.2	23597.3	6162.16		6463.51	2883.78		12655.4		5210.81	5651.35	30252.8	10536.5	2056.76	132385	13320.3	40709.5	352.164	2.62261e-07	Escherichia coli (99%); Shigella flexneri (99%); Klebsiella sp (99%)	negative	MW699468	Candida parapsilosis (99%)	MW703702
#8	Male	59	0	37	63	0	0	0	0	1	0	220433	4261.04	3179.65	7161.47	12764.9	1005.19	77.2	2632.9	1949.78	979.6	3074.03	12989.6	6597.4	1268.4	5116	4183.55	1723.38	122814	26617.7	11890.9	224.47	1.16007e-07	Shigella flexneri (99%); Enterobacteriaceae bacterium (98%); Escherichia coli (98%)	negative	MW699540	Candida parapsilosis (98%)	MW703799
#9	Female	69	0	0	98.75	1.25	0	0	0	0.75	0		4443.07	5361.31	3678.83	16163.5	2109.49		15148.2	2191.97		2627.74		13055.5	440.876	33333.6	5134.31	1462.77	92700.7	12075.9	64415.3	3423.57	6.01221e-06	Escherichia coli (98%); Shigella flexneri (98%)	negative	MW699447
#10	Male	88	15.63	26.25	56.88	2.5	0	0	0	0.25	0	101358	3882.35	4083.71	11833.9	35683.3	1952.04	127.6	32877.8	1735.75	444.4	2759.28	41108	14441.6	9735.29	22054.4	12247.5	688.688	137240	108552	24628.5	2759.65	7.28835e-07	Serratia marcescens (96%)	negative	MW699533
#11	Male	41	0	0.13	90.63	2	4.25	0.63	1.13	1	3	103893	25690.8	4380.15	108588	297214	8837.79	188.4	11755.3	5425.95	740	6530.53	307443	8871.37	44274.8	30726.8	15201.1	8172.14	106756	40725.2	13381.3	236.944	4.08745e-05	Escherichia coli (97%); Shigella flexneri (97%); Klebsiella sp. (97%)	negative	MW699469	Candida parapsilosis (99%)	MW703703
#12	Female	46	31.43	4.29	60	0	4.29	0	0	5.57	0	3476.4	882.301	3993.36	641.593	1756.64	374.779	150	1306.19	615.487	120.8	744.69	3094.8	599.558	196.018	1436.8	935.841	37.6106	1146.9	2070.8	4361.5	27.5436	9.93306e-07	Escherichia coli (99%); Acinetobacter baumannii (96%)	negative	MW699470
#13	Male	63	24.29	8.57	38.57	11.43	8.57	8.57	0	9.57	5	6486.4	1340.58	2850.36	2953.62	4993.84	500	188.4	1069.57	611.957	644	1304.35	6946.8	4623.91	708.696	602	1576.09	44.5652	12252.2	3259.06	2472.46	12.8074	1.06419e-05	Escherichia coli (99%)	negative	MW699471
#14	Male	68	27.5	0	12.5	60	0	0	0	7.88	5	129826	4988.37	5247.09	18470.3	23903.5	1951.74	53.6	33219.8	3425.58	232.4	4370.35	20207.6	24011.6	1459.88	29497.6	19670.9	4009.3	148547	72790.7	18165.1	18.0123	3.84695e-06	Escherichia coli (97%); Shigella dysenteriae (97%)	negative	MW699472
#15	Male	66	11.88	21.25	49.38	16.88	1.25	0	0	0.88	3	196980	3013.37	2454.46	9033.17	14718.8	1585.64	10	20239.6	3443.56	720.4	4823.27	18834	15166.3	1243.07	56435.6	6572.28	2110.89	196386	72574.3	28871.8	5031.47	3.00214e-06	Escherichia coli (98%); Shigella flexneri (98%)	negative	MW699532
#16	Female	63	16.88	6.88	41.88	32.5	0	0	0.63	1	0	206087	2519.32	4359.9	4624.64	12535.3	1121.74	22.8	40615.5	2048.31	474.4	3362.8	32692.4	47030.9	3309.66	78695.6	11595.2	2059.9	88550.7	76038.6	46747.8	79.4358	9.07891e-07	Escherichia coli (99%); Escherichia fergusonii (98%); Shigella flexneri (98%)	negative	MW699503	Candida parapsilosis (100%)	MW703704
#17	Male	51	1.38	10.63	77.63	0	9.75	0	0.63	0.88	5	38422	9604.23	7545.77	11966.2	99718.3	6257.75	911.2	3545.77	2411.27	2722	4294.37	51918.4	4447.18	2014.08	4362.8	5039.44	224.648	100282	64236.6	14153.5	1330.22	4.11504e-05	Shigella sonnei (98%); Escherichia coli (98%)	negative	MW699506
#18	Female	71	0	92.86	1.43	0	0	0	5.71	0.14	3	216116	19190.1	10513.2	163967	200165	9637.19	534.8	131157	5461.16	3580.8	6771.9	80574.4	11453.7	31346.3	54226.4	13597.5	3290.08	211157	85785.1	22700.8	4358.33	9.95939e-07	Escherichia coli (99%)	negative	MW699504
DAD: Diffuse alveolar damage.
a Number of vessels with thrombosis in each patient.
b Sum of biopsied lung sites presenting capillary thrombosis in each patient.
