# Supplementary material for: Diffuse alveolar damage patterns reflect the immunological and molecular heterogeneity in fatal COVID-19
Source: eBioMedicine. 2022 Aug 24;83:104229. doi: 10.1016/j.ebiom.2022.104229 (PMC9398470; doi:10.1016/j.ebiom.2022.104229)
Supplement: Supplementary file 3 [file mmc3.xlsx]

## Sheet: Planilha1
Samples	Total Reads	Unique reads aligned	%	Multimapping reads aligned	%	Total reads aligned	%
COVID19_01	11445469	4700501	0.410687	2472266	0.216004	7172767	0.626691
COVID19_02	11932933	6493318	0.544151	2616638	0.219279	9109956	0.76343
COVID19_03	12614178	9851675	0.781	1461903	0.115894	11313578	0.896894
COVID19_04	10464278	6530234	0.62405	1804703	0.172463	8334937	0.796513
COVID19_05	15210193	11697853	0.76908	2086543	0.137181	13784396	0.90626
COVID19_06	10851061	8360397	0.770468	1242400	0.114496	9602797	0.884964
COVID19_07	11235363	9024238	0.8032	1538540	0.136937	10562778	0.940137
COVID19_08	13795121	11451069	0.830081	1363282	0.0988235	12814351	0.928905
COVID19_09	11475652	9155134	0.797788	1386034	0.12078	10541168	0.918568
COVID19_10	10851942	7200900	0.663559	1508571	0.139014	8709471	0.802573
COVID19_11	11798071	8717704	0.738909	1632681	0.138385	10350385	0.877295
COVID19_12	11449162	7725542	0.674769	1899350	0.165894	9624892	0.840663
Control _01	14230336	12117518	0.851527	1304564	0.0916749	13422082	0.943202
Control _02	11481173	8272127	0.720495	1760984	0.15338	10033111	0.873875
Control _03	10257016	8054804	0.785297	1187801	0.115804	9242605	0.901101
Control _04	17225222	12558830	0.729095	2263421	0.131402	14822251	0.860497
