# Supplementary material for: Diffuse alveolar damage patterns reflect the immunological and molecular heterogeneity in fatal COVID-19
Source: eBioMedicine. 2022 Aug 24;83:104229. doi: 10.1016/j.ebiom.2022.104229 (PMC9398470; doi:10.1016/j.ebiom.2022.104229)
Supplement: Supplementary file 4 [file mmc4.xlsx]

## Sheet: DEGs exclusive acute DAD vs con
ENSEMBL ID	baseMean	LFC	lfcSE	stat	pvalue	padj	Gene description	Gene symbol
ENSG00000134571	2862.27	8.42104	1.55254	5.42405	5.82645e-08	0.000147861	myosin binding protein C3 [Source:HGNC Symbol;Acc:HGNC:7551]	MYBPC3
ENSG00000237973	820.327	8.12238	1.76021	4.61445	3.94137e-06	0.00251527	MT-CO1 pseudogene 12 [Source:HGNC Symbol;Acc:HGNC:52014]	MTCO1P12
ENSG00000164532	99.5103	8.11578	2.11837	3.83115	0.000127548	0.0207159	T-box transcription factor 20 [Source:HGNC Symbol;Acc:HGNC:11598]	TBX20
ENSG00000124102	162.495	7.81722	1.8275	4.27755	1.88959e-05	0.00587492	peptidase inhibitor 3 [Source:HGNC Symbol;Acc:HGNC:8947]	PI3
ENSG00000101440	12.6737	7.77149	2.13448	3.64092	0.000271663	0.0330258	agouti signaling protein [Source:HGNC Symbol;Acc:HGNC:745]	ASIP
ENSG00000113196	11.7075	7.65071	1.98313	3.85789	0.00011437	0.0196775	heart and neural crest derivatives expressed 1 [Source:HGNC Symbol;Acc:HGNC:4807]	HAND1
ENSG00000008438	95.0383	7.4632	1.38463	5.39002	7.04504e-08	0.00015892	peptidoglycan recognition protein 1 [Source:HGNC Symbol;Acc:HGNC:8904]	PGLYRP1
ENSG00000153820	154.296	7.25721	2.09389	3.46589	0.000528472	0.0452702	SPHK1 interactor, AKAP domain containing [Source:HGNC Symbol;Acc:HGNC:30619]	SPHKAP
ENSG00000164362	19.137	7.17838	1.71635	4.18235	2.8851e-05	0.00770702	telomerase reverse transcriptase [Source:HGNC Symbol;Acc:HGNC:11730]	TERT
ENSG00000129991	1568.65	7.16116	2.05419	3.48613	0.000490067	0.0428851	troponin I3, cardiac type [Source:HGNC Symbol;Acc:HGNC:11947]	TNNI3
ENSG00000118194	4646.06	7.03081	1.32147	5.32044	1.03516e-07	0.000191052	troponin T2, cardiac type [Source:HGNC Symbol;Acc:HGNC:11949]	TNNT2
ENSG00000152086	25.8374	6.69619	1.83134	3.65644	0.000255739	0.032034	tubulin alpha 3e [Source:HGNC Symbol;Acc:HGNC:20765]	TUBA3E
ENSG00000075886	69.0601	6.55219	1.42247	4.60621	4.10073e-06	0.00251527	tubulin alpha 3d [Source:HGNC Symbol;Acc:HGNC:24071]	TUBA3D
ENSG00000173110	11780.8	6.40022	1.33744	4.78543	1.70623e-06	0.00164951	heat shock protein family A (Hsp70) member 6 [Source:HGNC Symbol;Acc:HGNC:5239]	HSPA6
ENSG00000199270	5.34837	5.95187	1.66144	3.58235	0.000340522	0.0340555	RNA, 5S ribosomal 12 [Source:HGNC Symbol;Acc:HGNC:34373]	RNA5S12
ENSG00000199334	5.34837	5.95187	1.66144	3.58235	0.000340522	0.0340555	RNA, 5S ribosomal 11 [Source:HGNC Symbol;Acc:HGNC:34372]	RNA5S11
ENSG00000199337	5.34837	5.95187	1.66144	3.58235	0.000340522	0.0340555	RNA, 5S ribosomal 3 [Source:HGNC Symbol;Acc:HGNC:34364]	RNA5S3
ENSG00000199352	5.34837	5.95187	1.66144	3.58235	0.000340522	0.0340555	RNA, 5S ribosomal 1 [Source:HGNC Symbol;Acc:HGNC:34362]	RNA5S1
ENSG00000199396	5.34837	5.95187	1.66144	3.58235	0.000340522	0.0340555	RNA, 5S ribosomal 5 [Source:HGNC Symbol;Acc:HGNC:34366]	RNA5S5
ENSG00000199910	5.34837	5.95187	1.66144	3.58235	0.000340522	0.0340555	RNA, 5S ribosomal 10 [Source:HGNC Symbol;Acc:HGNC:34371]	RNA5S10
ENSG00000200343	5.34837	5.95187	1.66144	3.58235	0.000340522	0.0340555	RNA, 5S ribosomal 8 [Source:HGNC Symbol;Acc:HGNC:34369]	RNA5S8
ENSG00000200370	5.34837	5.95187	1.66144	3.58235	0.000340522	0.0340555	RNA, 5S ribosomal 17 [Source:HGNC Symbol;Acc:HGNC:34378]	RNA5S17
ENSG00000200381	5.34837	5.95187	1.66144	3.58235	0.000340522	0.0340555	RNA, 5S ribosomal 4 [Source:HGNC Symbol;Acc:HGNC:34365]	RNA5S4
ENSG00000200624	5.34837	5.95187	1.66144	3.58235	0.000340522	0.0340555	RNA, 5S ribosomal 6 [Source:HGNC Symbol;Acc:HGNC:34367]	RNA5S6
ENSG00000201355	5.34837	5.95187	1.66144	3.58235	0.000340522	0.0340555	RNA, 5S ribosomal 14 [Source:HGNC Symbol;Acc:HGNC:34375]	RNA5S14
ENSG00000201588	5.34837	5.95187	1.66144	3.58235	0.000340522	0.0340555	RNA, 5S ribosomal 2 [Source:HGNC Symbol;Acc:HGNC:34363]	RNA5S2
ENSG00000201925	5.34837	5.95187	1.66144	3.58235	0.000340522	0.0340555	RNA, 5S ribosomal 15 [Source:HGNC Symbol;Acc:HGNC:34376]	RNA5S15
ENSG00000202257	5.34837	5.95187	1.66144	3.58235	0.000340522	0.0340555	RNA, 5S ribosomal 16 [Source:HGNC Symbol;Acc:HGNC:34377]	RNA5S16
ENSG00000202521	5.34837	5.95187	1.66144	3.58235	0.000340522	0.0340555	RNA, 5S ribosomal 7 [Source:HGNC Symbol;Acc:HGNC:34368]	RNA5S7
ENSG00000202526	5.34837	5.95187	1.66144	3.58235	0.000340522	0.0340555	RNA, 5S ribosomal 13 [Source:HGNC Symbol;Acc:HGNC:34374]	RNA5S13
ENSG00000201185	5.67435	5.94783	1.56061	3.81122	0.000138285	0.022106	RNA, 5S ribosomal pseudogene 202 [Source:HGNC Symbol;Acc:HGNC:43102]	RNA5SP202
ENSG00000282339	16.8199	5.79398	1.48173	3.91028	9.21901e-05	0.0173244	novel pseudogene
ENSG00000110203	44.7346	5.78133	1.46584	3.94403	8.01238e-05	0.0159104	folate receptor gamma [Source:HGNC Symbol;Acc:HGNC:3795]	FOLR3
ENSG00000198840	2969.65	5.73896	1.03312	5.55497	2.7766e-08	9.69088e-05	mitochondrially encoded NADH:ubiquinone oxidoreductase core subunit 3 [Source:HGNC Symbol;Acc:HGNC:7458]	MT-ND3
ENSG00000095587	41.1994	5.70508	1.39099	4.10147	4.1054e-05	0.00980562	tolloid like 2 [Source:HGNC Symbol;Acc:HGNC:11844]	TLL2
ENSG00000118113	123.459	5.6065	1.32929	4.21768	2.4683e-05	0.00715879	matrix metallopeptidase 8 [Source:HGNC Symbol;Acc:HGNC:7175]	MMP8
ENSG00000169704	34.9945	5.57375	1.31177	4.24905	2.14683e-05	0.00650522	glycoprotein IX platelet [Source:HGNC Symbol;Acc:HGNC:4444]	GP9
ENSG00000130054	22.7121	5.53688	1.55426	3.56239	0.00036749	0.0351924	family with sequence similarity 155 member B [Source:HGNC Symbol;Acc:HGNC:30701]	FAM155B
ENSG00000228278	14.3639	5.47832	1.30038	4.21286	2.52161e-05	0.00721038	orosomucoid 2 [Source:HGNC Symbol;Acc:HGNC:8499]	ORM2
ENSG00000163737	266.421	5.27822	1.26057	4.18716	2.82462e-05	0.00764606	platelet factor 4 [Source:HGNC Symbol;Acc:HGNC:8861]	PF4
ENSG00000145244	108.677	5.24862	1.14313	4.59145	4.40186e-06	0.00251527	corin, serine peptidase [Source:HGNC Symbol;Acc:HGNC:19012]	CORIN
ENSG00000198899	10985	5.18309	1.1214	4.62197	3.80121e-06	0.00251527	mitochondrially encoded ATP synthase membrane subunit 6 [Source:HGNC Symbol;Acc:HGNC:7414]	MT-ATP6
ENSG00000204424	32.912	5.1825	1.29439	4.00383	6.23251e-05	0.0134577	lymphocyte antigen 6 family member G6F [Source:HGNC Symbol;Acc:HGNC:13933]	LY6G6F
ENSG00000198763	10621.2	5.15869	1.12269	4.59493	4.32899e-06	0.00251527	mitochondrially encoded NADH:ubiquinone oxidoreductase core subunit 2 [Source:HGNC Symbol;Acc:HGNC:7456]	MT-ND2
ENSG00000101463	16.128	5.15681	1.42985	3.60654	0.000310307	0.0340555	synapse differentiation inducing 1 [Source:HGNC Symbol;Acc:HGNC:15885]	SYNDIG1
ENSG00000228253	453.789	5.06955	1.08781	4.66031	3.15732e-06	0.00228928	mitochondrially encoded ATP synthase membrane subunit 8 [Source:HGNC Symbol;Acc:HGNC:7415]	MT-ATP8
ENSG00000198727	9367.51	5.06331	1.09743	4.61379	3.95398e-06	0.00251527	mitochondrially encoded cytochrome b [Source:HGNC Symbol;Acc:HGNC:7427]	MT-CYB
ENSG00000248527	2154.62	5.05981	1.17808	4.29495	1.74733e-05	0.00563084	MT-ATP6 pseudogene 1 [Source:HGNC Symbol;Acc:HGNC:44575]	MTATP6P1
ENSG00000211951	14.7803	5.04769	1.45073	3.47941	0.00050251	0.0437852	immunoglobulin heavy variable 2-26 [Source:HGNC Symbol;Acc:HGNC:5575]	IGHV2-26
ENSG00000198886	23583.9	4.99667	1.04033	4.80299	1.56317e-06	0.00158677	mitochondrially encoded NADH:ubiquinone oxidoreductase core subunit 4 [Source:HGNC Symbol;Acc:HGNC:7459]	MT-ND4
ENSG00000198712	6659.28	4.93124	0.979232	5.03582	4.75802e-07	0.000689981	mitochondrially encoded cytochrome c oxidase II [Source:HGNC Symbol;Acc:HGNC:7421]	MT-CO2
ENSG00000164821	57.2186	4.9248	1.36192	3.61607	0.000299107	0.0340555	defensin alpha 4 [Source:HGNC Symbol;Acc:HGNC:2763]	DEFA4
ENSG00000183873	273.187	4.8477	1.25944	3.84911	0.000118549	0.0197901	sodium voltage-gated channel alpha subunit 5 [Source:HGNC Symbol;Acc:HGNC:10593]	SCN5A
ENSG00000137558	63.5796	4.8281	1.15133	4.1935	2.74679e-05	0.00753586	peptidase inhibitor 15 [Source:HGNC Symbol;Acc:HGNC:8946]	PI15
ENSG00000198888	10305.1	4.7904	1.06905	4.48098	7.43019e-06	0.00377119	mitochondrially encoded NADH:ubiquinone oxidoreductase core subunit 1 [Source:HGNC Symbol;Acc:HGNC:7455]	MT-ND1
ENSG00000114923	525.236	4.69478	1.00341	4.67882	2.88524e-06	0.00218872	solute carrier family 4 member 3 [Source:HGNC Symbol;Acc:HGNC:11029]	SLC4A3
ENSG00000198695	2462.55	4.67514	1.01954	4.58554	4.52807e-06	0.00251527	mitochondrially encoded NADH:ubiquinone oxidoreductase core subunit 6 [Source:HGNC Symbol;Acc:HGNC:7462]	MT-ND6
ENSG00000198626	6748.4	4.67033	0.940714	4.96466	6.88213e-07	0.000931474	ryanodine receptor 2 [Source:HGNC Symbol;Acc:HGNC:10484]	RYR2
ENSG00000164047	61.7054	4.6434	1.18309	3.92482	8.6796e-05	0.0166564	cathelicidin antimicrobial peptide [Source:HGNC Symbol;Acc:HGNC:1472]	CAMP
ENSG00000198938	8263.73	4.5433	1.02489	4.43298	9.29383e-06	0.00410181	mitochondrially encoded cytochrome c oxidase III [Source:HGNC Symbol;Acc:HGNC:7422]	MT-CO3
ENSG00000198804	33724.9	4.48874	0.949638	4.72679	2.28093e-06	0.00201337	mitochondrially encoded cytochrome c oxidase I [Source:HGNC Symbol;Acc:HGNC:7419]	MT-CO1
ENSG00000012223	758.5	4.37364	1.06015	4.1255	3.69923e-05	0.00915875	lactotransferrin [Source:HGNC Symbol;Acc:HGNC:6720]	LTF
ENSG00000183336	17.84	4.34677	1.26442	3.43777	0.000586531	0.047295	bolA family member 2 [Source:HGNC Symbol;Acc:HGNC:29488]	BOLA2
ENSG00000124469	52.9265	4.32853	1.22689	3.52804	0.000418647	0.0386335	CEA cell adhesion molecule 8 [Source:HGNC Symbol;Acc:HGNC:1820]	CEACAM8
ENSG00000212907	1643.33	4.30758	0.967606	4.4518	8.51548e-06	0.00392912	mitochondrially encoded NADH:ubiquinone oxidoreductase core subunit 4L [Source:HGNC Symbol;Acc:HGNC:7460]	MT-ND4L
ENSG00000170439	26.4183	4.24342	1.14435	3.70817	0.000208765	0.0282318	methyltransferase like 7B [Source:HGNC Symbol;Acc:HGNC:28276]	METTL7B
ENSG00000198786	7791.44	4.19656	1.00797	4.16339	3.13554e-05	0.00816124	mitochondrially encoded NADH:ubiquinone oxidoreductase core subunit 5 [Source:HGNC Symbol;Acc:HGNC:7461]	MT-ND5
ENSG00000163464	83.5018	4.16654	1.16577	3.57406	0.000351491	0.0344733	C-X-C motif chemokine receptor 1 [Source:HGNC Symbol;Acc:HGNC:6026]	CXCR1
ENSG00000268500	144.107	4.1049	1.08275	3.7912	0.000149921	0.0233454	sialic acid binding Ig like lectin 5 [Source:HGNC Symbol;Acc:HGNC:10874]	SIGLEC5
ENSG00000278771	27.4814	3.85202	1.075	3.58328	0.000339313	0.0340555	RNA component of signal recognition particle 7SL3 [Source:HGNC Symbol;Acc:HGNC:23135]	RN7SL3
ENSG00000160570	307.939	3.84458	0.992377	3.87411	0.000107017	0.0190583	death effector domain containing 2 [Source:HGNC Symbol;Acc:HGNC:24450]	DEDD2
ENSG00000119630	46.1551	3.83255	0.990481	3.86938	0.000109113	0.0191478	placental growth factor [Source:HGNC Symbol;Acc:HGNC:8893]	PGF
ENSG00000211890	966.836	3.80107	1.04159	3.6493	0.000262955	0.0323547	immunoglobulin heavy constant alpha 2 (A2m marker) [Source:HGNC Symbol;Acc:HGNC:5479]	IGHA2
ENSG00000115641	1118.37	3.79214	1.09398	3.46636	0.00052756	0.0452702	four and a half LIM domains 2 [Source:HGNC Symbol;Acc:HGNC:3703]	FHL2
ENSG00000126709	381.669	3.73498	0.75868	4.923	8.52275e-07	0.00098872	interferon alpha inducible protein 6 [Source:HGNC Symbol;Acc:HGNC:4054]	IFI6
ENSG00000158825	38.9364	3.64137	1.05679	3.44568	0.000569616	0.0464431	cytidine deaminase [Source:HGNC Symbol;Acc:HGNC:1712]	CDA
ENSG00000125505	456.048	3.62162	0.811208	4.46448	8.02641e-06	0.00387981	membrane bound O-acyltransferase domain containing 7 [Source:HGNC Symbol;Acc:HGNC:15505]	MBOAT7
ENSG00000255823	25.9818	3.57764	1.00617	3.55572	0.000376948	0.0356037	MT-RNR2 like 8 [Source:HGNC Symbol;Acc:HGNC:37165]	MTRNR2L8
ENSG00000161911	38.5837	3.52542	0.941103	3.74606	0.000179636	0.0263678	triggering receptor expressed on myeloid cells like 1 [Source:HGNC Symbol;Acc:HGNC:20434]	TREML1
ENSG00000197153	41.3682	3.51691	0.97743	3.59813	0.00032052	0.0340555	H3 clustered histone 12 [Source:HGNC Symbol;Acc:HGNC:4774]	H3C12
ENSG00000159496	74.0286	3.46915	0.936338	3.70503	0.00021137	0.0282318	ral guanine nucleotide dissociation stimulator like 4 [Source:HGNC Symbol;Acc:HGNC:31911]	RGL4
ENSG00000109107	248.884	3.44716	0.944174	3.65098	0.000261239	0.0323394	aldolase, fructose-bisphosphate C [Source:HGNC Symbol;Acc:HGNC:418]	ALDOC
ENSG00000203618	123.969	3.40481	0.918066	3.70867	0.000208348	0.0282318	glycoprotein Ib platelet subunit beta [Source:HGNC Symbol;Acc:HGNC:4440]	GP1BB
ENSG00000171823	251.007	3.40263	0.969526	3.50958	0.000448813	0.0403177	F-box and leucine rich repeat protein 14 [Source:HGNC Symbol;Acc:HGNC:28624]	FBXL14
ENSG00000005961	252.396	3.39809	0.857782	3.96149	7.44838e-05	0.014972	integrin subunit alpha 2b [Source:HGNC Symbol;Acc:HGNC:6138]	ITGA2B
ENSG00000154118	16.9689	3.3702	0.977419	3.44806	0.000564627	0.046222	junctophilin 3 [Source:HGNC Symbol;Acc:HGNC:14203]	JPH3
ENSG00000015475	313.878	3.31409	0.775194	4.27517	1.90988e-05	0.00587492	BH3 interacting domain death agonist [Source:HGNC Symbol;Acc:HGNC:1050]	BID
ENSG00000204390	126.852	3.30098	0.963137	3.42733	0.000609553	0.0481655	heat shock protein family A (Hsp70) member 1 like [Source:HGNC Symbol;Acc:HGNC:5234]	HSPA1L
ENSG00000197093	45.3432	3.25325	0.873564	3.72411	0.000196008	0.0275036	galactose-3-O-sulfotransferase 4 [Source:HGNC Symbol;Acc:HGNC:24145]	GAL3ST4
ENSG00000204420	32.9392	3.21502	0.914306	3.51635	0.000437518	0.0398318	megakaryocyte and platelet inhibitory receptor G6b [Source:HGNC Symbol;Acc:HGNC:13937]	MPIG6B
ENSG00000203852	263.349	3.17653	0.838594	3.78792	0.000151913	0.023358	H3 clustered histone 15 [Source:HGNC Symbol;Acc:HGNC:20505]	H3C15
ENSG00000115266	31.7164	3.15189	0.844717	3.7313	0.000190493	0.0271123	APC regulator of WNT signaling pathway 2 [Source:HGNC Symbol;Acc:HGNC:24036]	APC2
ENSG00000203747	608.744	3.13721	0.890778	3.52187	0.000428511	0.0393648	Fc fragment of IgG receptor IIIa [Source:HGNC Symbol;Acc:HGNC:3619]	FCGR3A
ENSG00000256222	18.7396	3.08948	0.894796	3.45272	0.000554974	0.0459881	MT-RNR2 like 3 [Source:HGNC Symbol;Acc:HGNC:37157]	MTRNR2L3
ENSG00000166831	89.6516	3.07813	0.807208	3.81331	0.000137118	0.0220935	RNA binding protein, mRNA processing factor 2 [Source:HGNC Symbol;Acc:HGNC:19098]	RBPMS2
ENSG00000211459	136507	3.05433	0.738089	4.13816	3.50105e-05	0.0087751	mitochondrially encoded 12S rRNA [Source:HGNC Symbol;Acc:HGNC:7470]	MT-RNR1
ENSG00000203811	229.758	3.03595	0.787384	3.85575	0.000115375	0.0196836	H3 clustered histone 14 [Source:HGNC Symbol;Acc:HGNC:20503]	H3C14
ENSG00000210082	461320	3.03453	0.698305	4.34556	1.38921e-05	0.00508035	mitochondrially encoded 16S rRNA [Source:HGNC Symbol;Acc:HGNC:7471]	MT-RNR2
ENSG00000154917	82.5622	3.02969	0.738046	4.10502	4.04281e-05	0.00977108	RAB6B, member RAS oncogene family [Source:HGNC Symbol;Acc:HGNC:14902]	RAB6B
ENSG00000104903	23.8586	2.93124	0.795177	3.68627	0.000227565	0.0295826	LYL1 basic helix-loop-helix family member [Source:HGNC Symbol;Acc:HGNC:6734]	LYL1
ENSG00000269028	42.3659	2.87694	0.677677	4.24529	2.18308e-05	0.00651777	MT-RNR2 like 12 [Source:HGNC Symbol;Acc:HGNC:37169]	MTRNR2L12
ENSG00000107317	722.633	2.87587	0.804146	3.5763	0.000348489	0.0343937	prostaglandin D2 synthase [Source:HGNC Symbol;Acc:HGNC:9592]	PTGDS
ENSG00000173372	726.109	2.86539	0.778064	3.68271	0.000230765	0.0296518	complement C1q A chain [Source:HGNC Symbol;Acc:HGNC:1241]	C1QA
ENSG00000273730	219.435	2.79302	0.646283	4.32166	1.54859e-05	0.00508035	5.8S ribosomal RNA [Source:RFAM;Acc:RF00002]
ENSG00000274917	219.435	2.79302	0.646283	4.32166	1.54859e-05	0.00508035	RNA, 5.8S ribosomal N5 [Source:HGNC Symbol;Acc:HGNC:53533]	RNA5-8SN5
ENSG00000275215	219.435	2.79302	0.646283	4.32166	1.54859e-05	0.00508035	RNA, 5.8S ribosomal N3 [Source:HGNC Symbol;Acc:HGNC:53525]	RNA5-8SN3
ENSG00000275757	219.435	2.79302	0.646283	4.32166	1.54859e-05	0.00508035	5.8S ribosomal RNA [Source:RFAM;Acc:RF00002]
ENSG00000276700	219.435	2.79302	0.646283	4.32166	1.54859e-05	0.00508035	RNA, 5.8S ribosomal N4 [Source:HGNC Symbol;Acc:HGNC:53529]	RNA5-8SN4
ENSG00000277739	219.435	2.79302	0.646283	4.32166	1.54859e-05	0.00508035	5.8S ribosomal RNA [Source:RFAM;Acc:RF00002]
ENSG00000278189	219.435	2.79302	0.646283	4.32166	1.54859e-05	0.00508035	RNA, 5.8S ribosomal N1 [Source:HGNC Symbol;Acc:HGNC:53517]	RNA5-8SN1
ENSG00000278233	219.435	2.79302	0.646283	4.32166	1.54859e-05	0.00508035	RNA, 5.8S ribosomal N2 [Source:HGNC Symbol;Acc:HGNC:53521]	RNA5-8SN2
ENSG00000083444	1189.02	2.68864	0.660346	4.07156	4.66997e-05	0.0108977	procollagen-lysine,2-oxoglutarate 5-dioxygenase 1 [Source:HGNC Symbol;Acc:HGNC:9081]	PLOD1
ENSG00000101955	201.878	2.68848	0.74364	3.6153	0.000300005	0.0340555	sushi repeat containing protein X-linked [Source:HGNC Symbol;Acc:HGNC:11309]	SRPX
ENSG00000135919	101.49	2.68396	0.731027	3.67149	0.000241136	0.0307896	serpin family E member 2 [Source:HGNC Symbol;Acc:HGNC:8951]	SERPINE2
ENSG00000273542	373.477	2.65853	0.693412	3.83398	0.000126086	0.0206436	H4 clustered histone 12 [Source:HGNC Symbol;Acc:HGNC:4784]	H4C12
ENSG00000135045	24.9936	2.65588	0.725889	3.6588	0.000253398	0.0319533	chromosome 9 open reading frame 40 [Source:HGNC Symbol;Acc:HGNC:23433]	C9orf40
ENSG00000162551	417.379	2.59353	0.756855	3.42672	0.000610921	0.0481655	alkaline phosphatase, biomineralization associated [Source:HGNC Symbol;Acc:HGNC:438]	ALPL
ENSG00000168005	405.866	2.57349	0.715221	3.59817	0.000320462	0.0340555	spindlin interactor and repressor of chromatin binding [Source:HGNC Symbol;Acc:HGNC:25115]	SPINDOC
ENSG00000103485	61.5275	2.55844	0.656452	3.89738	9.72384e-05	0.0174702	quinolinate phosphoribosyltransferase [Source:HGNC Symbol;Acc:HGNC:9755]	QPRT
ENSG00000165178	218.774	2.50545	0.720907	3.47541	0.000510075	0.0440661	neutrophil cytosolic factor 1C pseudogene [Source:HGNC Symbol;Acc:HGNC:32523]	NCF1C
ENSG00000276168	5757.09	2.48381	0.672736	3.6921	0.000222408	0.0293203	RNA component of signal recognition particle 7SL1 [Source:HGNC Symbol;Acc:HGNC:10038]	RN7SL1
ENSG00000167680	229.899	2.4635	0.714287	3.4489	0.000562884	0.046222	semaphorin 6B [Source:HGNC Symbol;Acc:HGNC:10739]	SEMA6B
ENSG00000149809	109.233	2.35997	0.645685	3.65499	0.000257193	0.032034	transmembrane 7 superfamily member 2 [Source:HGNC Symbol;Acc:HGNC:11863]	TM7SF2
ENSG00000188486	79.0689	2.34496	0.611252	3.83632	0.000124892	0.0206143	H2A.X variant histone [Source:HGNC Symbol;Acc:HGNC:4739]	H2AX
ENSG00000185885	618.441	2.33678	0.56749	4.11775	3.82586e-05	0.00935814	interferon induced transmembrane protein 1 [Source:HGNC Symbol;Acc:HGNC:5412]	IFITM1
ENSG00000171130	34.1773	2.3261	0.667244	3.48614	0.000490051	0.0428851	ATPase H+ transporting V0 subunit e2 [Source:HGNC Symbol;Acc:HGNC:21723]	ATP6V0E2
ENSG00000173272	291.301	2.2964	0.573903	4.00138	6.29733e-05	0.0134577	mitotic spindle organizing protein 2A [Source:HGNC Symbol;Acc:HGNC:33187]	MZT2A
ENSG00000111328	379.669	2.29038	0.642277	3.56604	0.000362421	0.0348714	cyclin dependent kinase 2 associated protein 1 [Source:HGNC Symbol;Acc:HGNC:14002]	CDK2AP1
ENSG00000161544	124.438	2.2835	0.619688	3.68493	0.000228769	0.0295826	cytoglobin [Source:HGNC Symbol;Acc:HGNC:16505]	CYGB
ENSG00000017427	273.009	2.26881	0.663985	3.41695	0.000633262	0.0492586	insulin like growth factor 1 [Source:HGNC Symbol;Acc:HGNC:5464]	IGF1
ENSG00000102996	200.155	2.26565	0.581083	3.89901	9.65864e-05	0.0174702	matrix metallopeptidase 15 [Source:HGNC Symbol;Acc:HGNC:7161]	MMP15
ENSG00000181444	166.751	2.19133	0.598701	3.66014	0.000252073	0.0319533	zinc finger protein 467 [Source:HGNC Symbol;Acc:HGNC:23154]	ZNF467
ENSG00000166340	1002.58	2.02555	0.573218	3.53365	0.000409864	0.03817	tripeptidyl peptidase 1 [Source:HGNC Symbol;Acc:HGNC:2073]	TPP1
ENSG00000154978	102.384	1.93902	0.560413	3.45999	0.00054019	0.0454878	VOPP1 WW domain binding protein [Source:HGNC Symbol;Acc:HGNC:34518]	VOPP1
ENSG00000002933	198.076	1.92981	0.542112	3.5598	0.000371133	0.0353744	transmembrane protein 176A [Source:HGNC Symbol;Acc:HGNC:24930]	TMEM176A
ENSG00000130303	256.49	1.91971	0.561218	3.42061	0.000624799	0.0487872	bone marrow stromal cell antigen 2 [Source:HGNC Symbol;Acc:HGNC:1119]	BST2
ENSG00000013016	155.565	1.91027	0.553503	3.45124	0.000558014	0.0460521	EH domain containing 3 [Source:HGNC Symbol;Acc:HGNC:3244]	EHD3
ENSG00000232434	41.4257	1.83315	0.482108	3.80237	0.000143316	0.0227313	apical junction component 1 homolog [Source:HGNC Symbol;Acc:HGNC:37284]	AJM1
ENSG00000184232	72.516	1.72818	0.483282	3.57593	0.000348986	0.0343937	out at first homolog [Source:HGNC Symbol;Acc:HGNC:28752]	OAF
ENSG00000152082	593.169	1.65194	0.427986	3.85981	0.000113477	0.0196775	mitotic spindle organizing protein 2B [Source:HGNC Symbol;Acc:HGNC:25886]	MZT2B
ENSG00000103502	212.624	1.5963	0.455065	3.50784	0.000451755	0.0404033	CDP-diacylglycerol--inositol 3-phosphatidyltransferase [Source:HGNC Symbol;Acc:HGNC:1769]	CDIPT
ENSG00000113407	486.234	1.49885	0.419768	3.57065	0.00035609	0.0347342	threonyl-tRNA synthetase 1 [Source:HGNC Symbol;Acc:HGNC:11572]	TARS1
ENSG00000163956	1010.06	1.4107	0.286873	4.91749	8.76612e-07	0.00098872	LDL receptor related protein associated protein 1 [Source:HGNC Symbol;Acc:HGNC:6701]	LRPAP1
ENSG00000096968	334.723	-1.40503	0.408488	-3.43958	0.000582614	0.047295	Janus kinase 2 [Source:HGNC Symbol;Acc:HGNC:6192]	JAK2
ENSG00000198542	172.774	-1.55104	0.434815	-3.56713	0.000360919	0.0348714	integrin subunit beta like 1 [Source:HGNC Symbol;Acc:HGNC:6164]	ITGBL1
ENSG00000129675	349.758	-1.60149	0.442472	-3.61942	0.000295267	0.0340555	Rac/Cdc42 guanine nucleotide exchange factor 6 [Source:HGNC Symbol;Acc:HGNC:685]	ARHGEF6
ENSG00000170745	115.407	-1.63509	0.409544	-3.99247	6.53877e-05	0.0138281	potassium voltage-gated channel modifier subfamily S member 3 [Source:HGNC Symbol;Acc:HGNC:6302]	KCNS3
ENSG00000140463	129.845	-1.7277	0.493258	-3.50262	0.000460701	0.0410226	Bardet-Biedl syndrome 4 [Source:HGNC Symbol;Acc:HGNC:969]	BBS4
ENSG00000115109	343.753	-1.73817	0.485667	-3.57893	0.000345004	0.0343347	erythrocyte membrane protein band 4.1 like 5 [Source:HGNC Symbol;Acc:HGNC:19819]	EPB41L5
ENSG00000143367	102.45	-1.83189	0.509134	-3.59805	0.000320611	0.0340555	tuftelin 1 [Source:HGNC Symbol;Acc:HGNC:12422]	TUFT1
ENSG00000188112	117.69	-1.97568	0.570653	-3.46214	0.000535898	0.0454878	chromosome 6 open reading frame 132 [Source:HGNC Symbol;Acc:HGNC:21288]	C6orf132
ENSG00000145390	924.788	-2.12063	0.584436	-3.62851	0.000285061	0.0340555	ubiquitin specific peptidase 53 [Source:HGNC Symbol;Acc:HGNC:29255]	USP53
ENSG00000153558	56.7505	-2.18768	0.579821	-3.77303	0.000161277	0.0244347	F-box and leucine rich repeat protein 2 [Source:HGNC Symbol;Acc:HGNC:13598]	FBXL2
ENSG00000108370	58.2838	-2.22435	0.649219	-3.4262	0.000612093	0.0481655	regulator of G protein signaling 9 [Source:HGNC Symbol;Acc:HGNC:10004]	RGS9
ENSG00000133818	86.1496	-2.37	0.596309	-3.97445	7.05417e-05	0.014466	RAS related 2 [Source:HGNC Symbol;Acc:HGNC:17271]	RRAS2
ENSG00000140807	112.36	-2.43134	0.597907	-4.06642	4.77401e-05	0.0110139	NKD inhibitor of WNT signaling pathway 1 [Source:HGNC Symbol;Acc:HGNC:17045]	NKD1
ENSG00000071282	827.87	-2.54337	0.633941	-4.01199	6.02081e-05	0.0131435	LIM and cysteine rich domains 1 [Source:HGNC Symbol;Acc:HGNC:6633]	LMCD1
ENSG00000075213	75.1211	-2.66492	0.741646	-3.59324	0.000326585	0.0340555	semaphorin 3A [Source:HGNC Symbol;Acc:HGNC:10723]	SEMA3A
ENSG00000154914	39.5082	-2.75808	0.742823	-3.71297	0.000204842	0.0280993	ubiquitin specific peptidase 43 [Source:HGNC Symbol;Acc:HGNC:20072]	USP43
ENSG00000166828	80.8004	-2.86975	0.808688	-3.54865	0.000387215	0.0363947	sodium channel epithelial 1 subunit gamma [Source:HGNC Symbol;Acc:HGNC:10602]	SCNN1G
ENSG00000164675	24.6121	-2.88054	0.83296	-3.4582	0.000543801	0.0454878	IQ motif and ubiquitin domain containing [Source:HGNC Symbol;Acc:HGNC:21995]	IQUB
ENSG00000140287	67.5353	-2.9282	0.823533	-3.55565	0.000377046	0.0356037	histidine decarboxylase [Source:HGNC Symbol;Acc:HGNC:4855]	HDC
ENSG00000157168	60.3957	-3.00083	0.867159	-3.46053	0.000539117	0.0454878	neuregulin 1 [Source:HGNC Symbol;Acc:HGNC:7997]	NRG1
ENSG00000157404	44.5481	-3.01405	0.838909	-3.59282	0.000327119	0.0340555	KIT proto-oncogene, receptor tyrosine kinase [Source:HGNC Symbol;Acc:HGNC:6342]	KIT
ENSG00000132031	16.1677	-3.0635	0.894836	-3.42353	0.00061813	0.0484528	matrilin 3 [Source:HGNC Symbol;Acc:HGNC:6909]	MATN3
ENSG00000185008	97.8509	-3.18071	0.881143	-3.60976	0.00030648	0.0340555	roundabout guidance receptor 2 [Source:HGNC Symbol;Acc:HGNC:10250]	ROBO2
ENSG00000197168	14.5622	-3.3839	0.858366	-3.94225	8.07196e-05	0.0159104	NIMA related kinase 5 [Source:HGNC Symbol;Acc:HGNC:7748]	NEK5
ENSG00000186481	12.5902	-3.45723	0.96853	-3.56957	0.000357573	0.0347342	ankyrin repeat domain 20 family member A5, pseudogene [Source:HGNC Symbol;Acc:HGNC:33833]	ANKRD20A5P
ENSG00000164171	269.922	-3.46677	0.703587	-4.92727	8.33861e-07	0.00098872	integrin subunit alpha 2 [Source:HGNC Symbol;Acc:HGNC:6137]	ITGA2
ENSG00000255819	15.1762	-3.66033	1.05663	-3.46415	0.00053191	0.0453732	KLRC4-KLRK1 readthrough [Source:HGNC Symbol;Acc:HGNC:48357]	KLRC4-KLRK1
ENSG00000111291	56.6805	-3.83829	0.964649	-3.97895	6.92214e-05	0.0143401	G protein-coupled receptor class C group 5 member D [Source:HGNC Symbol;Acc:HGNC:13310]	GPRC5D
ENSG00000285777	7.75947	-3.93669	1.09249	-3.60341	0.000314075	0.0340555	novel protein
ENSG00000115353	19.7156	-3.99936	1.05523	-3.79002	0.000150638	0.0233454	tachykinin receptor 1 [Source:HGNC Symbol;Acc:HGNC:11526]	TACR1
ENSG00000182010	143.669	-4.03893	1.0804	-3.73837	0.000185218	0.0266687	rhotekin 2 [Source:HGNC Symbol;Acc:HGNC:19364]	RTKN2
ENSG00000169402	32.9474	-4.09429	1.19143	-3.43645	0.000589382	0.047295	radial spoke head 10 homolog B2 [Source:HGNC Symbol;Acc:HGNC:34385]	RSPH10B2
ENSG00000104237	151.429	-4.24794	1.13435	-3.74481	0.00018053	0.0263678	RP1 axonemal microtubule associated [Source:HGNC Symbol;Acc:HGNC:10263]	RP1
ENSG00000171101	9.28106	-4.33414	1.20865	-3.58592	0.000335896	0.0340555	sialic acid binding Ig like lectin 17, pseudogene [Source:HGNC Symbol;Acc:HGNC:15604]	SIGLEC17P
ENSG00000158113	20.7299	-4.53242	0.999508	-4.53465	5.76995e-06	0.00308267	leucine rich repeat containing 43 [Source:HGNC Symbol;Acc:HGNC:28562]	LRRC43
ENSG00000163145	15.9871	-4.55292	1.14901	-3.96247	7.4177e-05	0.014972	C1q and TNF related 7 [Source:HGNC Symbol;Acc:HGNC:14342]	C1QTNF7
ENSG00000104044	8.4313	-4.72206	1.36622	-3.45629	0.000547673	0.0455691	OCA2 melanosomal transmembrane protein [Source:HGNC Symbol;Acc:HGNC:8101]	OCA2
ENSG00000214491	16.2341	-4.8979	1.12754	-4.34389	1.39979e-05	0.00508035	SEC14 like lipid binding 6 [Source:HGNC Symbol;Acc:HGNC:40047]	SEC14L6
ENSG00000155511	76.2323	-5.12169	1.13816	-4.49997	6.79632e-06	0.00353792	glutamate ionotropic receptor AMPA type subunit 1 [Source:HGNC Symbol;Acc:HGNC:4571]	GRIA1
ENSG00000095917	16.4099	-5.32675	1.5234	-3.49663	0.000471182	0.0415911	tryptase delta 1 [Source:HGNC Symbol;Acc:HGNC:14118]	TPSD1
ENSG00000183378	17.0452	-5.3376	1.46942	-3.63246	0.000280733	0.0339252	ovochymase 2 [Source:HGNC Symbol;Acc:HGNC:29970]	OVCH2
ENSG00000163519	9.1547	-5.36039	1.5414	-3.47762	0.000505887	0.0438911	T cell receptor associated transmembrane adaptor 1 [Source:HGNC Symbol;Acc:HGNC:30698]	TRAT1
ENSG00000134115	14.3397	-5.59434	1.54472	-3.62159	0.000292802	0.0340555	contactin 6 [Source:HGNC Symbol;Acc:HGNC:2176]	CNTN6
ENSG00000166448	11.7208	-5.73184	1.41436	-4.0526	5.0651e-05	0.0114257	transmembrane protein 130 [Source:HGNC Symbol;Acc:HGNC:25429]	TMEM130
ENSG00000242628	28.2222	-5.76825	1.49099	-3.86873	0.000109405	0.0191478	novel transcript
ENSG00000243910	7.41507	-5.81285	1.66172	-3.49809	0.000468611	0.0415447	tubulin alpha 4b [Source:HGNC Symbol;Acc:HGNC:18637]	TUBA4B
ENSG00000169035	9.94958	-5.83384	1.62808	-3.58326	0.000339336	0.0340555	kallikrein related peptidase 7 [Source:HGNC Symbol;Acc:HGNC:6368]	KLK7
ENSG00000189045	10.5169	-5.84369	1.36538	-4.27991	1.86967e-05	0.00587492	ankyrin repeat and death domain containing 1B [Source:HGNC Symbol;Acc:HGNC:32525]	ANKDD1B
ENSG00000198670	22.0055	-5.93566	1.68753	-3.51736	0.000435856	0.0398318	lipoprotein(a) [Source:HGNC Symbol;Acc:HGNC:6667]	LPA
ENSG00000174844	65.8712	-5.95148	1.06756	-5.57484	2.47764e-08	9.69088e-05	dynein axonemal heavy chain 12 [Source:HGNC Symbol;Acc:HGNC:2943]	DNAH12
ENSG00000167858	8.72849	-6.03395	1.56744	-3.84956	0.000118331	0.0197901	tektin 1 [Source:HGNC Symbol;Acc:HGNC:15534]	TEKT1
ENSG00000165164	32.028	-6.20559	1.41912	-4.37284	1.22639e-05	0.00508035	cilia and flagella associated protein 47 [Source:HGNC Symbol;Acc:HGNC:26708]	CFAP47
ENSG00000143105	15.6156	-6.25396	1.59363	-3.92435	8.69658e-05	0.0166564	potassium voltage-gated channel subfamily A member 10 [Source:HGNC Symbol;Acc:HGNC:6219]	KCNA10
ENSG00000137473	7.72478	-6.62008	1.79297	-3.69225	0.00022228	0.0293203	tetratricopeptide repeat domain 29 [Source:HGNC Symbol;Acc:HGNC:29936]	TTC29
ENSG00000129204	61.098	-7.54982	1.36044	-5.54955	2.86402e-08	9.69088e-05	ubiquitin specific peptidase 6 [Source:HGNC Symbol;Acc:HGNC:12629]	USP6
ENSG00000162598	19.0802	-7.83895	1.546	-5.07046	3.96858e-07	0.000619771	chromosome 1 open reading frame 87 [Source:HGNC Symbol;Acc:HGNC:28547]	C1orf87
ENSG00000186788	12.2323	-16.7126	4.02138	-4.15592	3.2398e-05	0.00832587	SPATA31 subfamily D member 3 [Source:HGNC Symbol;Acc:HGNC:38603]	SPATA31D3

## Sheet: DEGs exclusive mixedadvanced vs
ENSEMBL ID	baseMean	LFC	lfcSE	stat	pvalue	padj	Gene description	Gene symbol
ENSG00000285612	17.0607	22.0604	3.75889	5.86884	4.38853e-09	2.25586e-05	novel transcript, antisense to SIPA1L1
ENSG00000182315	7.79207	20.7189	3.75992	5.51045	3.57908e-08	8.735e-05	methyl-CpG binding domain protein 3 like 3 [Source:HGNC Symbol;Acc:HGNC:37205]	MBD3L3
ENSG00000211663	59.2899	7.37044	1.42583	5.16922	2.35078e-07	0.000311345	immunoglobulin lambda variable 3-19 [Source:HGNC Symbol;Acc:HGNC:5903]	IGLV3-19
ENSG00000211968	12.3471	7.06196	1.85028	3.81671	0.000135245	0.0168652	immunoglobulin heavy variable 1-58 [Source:HGNC Symbol;Acc:HGNC:5555]	IGHV1-58
ENSG00000211974	16.7117	6.98959	1.95247	3.57988	0.000343755	0.0315737	immunoglobulin heavy variable 2-70D [Source:HGNC Symbol;Acc:HGNC:49602]	IGHV2-70D
ENSG00000279072	21.6583	6.177	1.82307	3.38824	0.000703415	0.0495013	novel piRNA host transcript
ENSG00000211956	71.8337	6.05666	1.35211	4.47942	7.48469e-06	0.00272061	immunoglobulin heavy variable 4-34 [Source:HGNC Symbol;Acc:HGNC:5650]	IGHV4-34
ENSG00000211973	21.6236	5.87119	1.68514	3.4841	0.000493788	0.0396051	immunoglobulin heavy variable 1-69 [Source:HGNC Symbol;Acc:HGNC:5558]	IGHV1-69
ENSG00000211644	42.1121	5.34914	1.31425	4.07013	4.69878e-05	0.00936689	immunoglobulin lambda variable 1-51 [Source:HGNC Symbol;Acc:HGNC:5882]	IGLV1-51
ENSG00000262732	10.8975	5.33164	1.34465	3.96508	7.33698e-05	0.0120467	novel transcript, antisense to ERCC4
ENSG00000240864	10.7736	5.17406	1.49041	3.47157	0.00051742	0.0411693	immunoglobulin kappa variable 1-16 [Source:HGNC Symbol;Acc:HGNC:5732]	IGKV1-16
ENSG00000224373	145.656	5.16347	1.0643	4.85151	1.22528e-06	0.000747593	immunoglobulin heavy variable 4-59 [Source:HGNC Symbol;Acc:HGNC:5654]	IGHV4-59
ENSG00000211947	50.0135	5.06347	1.24412	4.06993	4.70279e-05	0.00936689	immunoglobulin heavy variable 3-21 [Source:HGNC Symbol;Acc:HGNC:5586]	IGHV3-21
ENSG00000211668	88.2326	4.69414	1.29726	3.61849	0.000296323	0.0285378	immunoglobulin lambda variable 2-11 [Source:HGNC Symbol;Acc:HGNC:5887]	IGLV2-11
ENSG00000211933	17.0856	4.66324	1.1984	3.89123	9.97389e-05	0.0138532	immunoglobulin heavy variable 6-1 [Source:HGNC Symbol;Acc:HGNC:5662]	IGHV6-1
ENSG00000211966	98.682	4.59693	1.04891	4.38258	1.17284e-05	0.00385324	immunoglobulin heavy variable 5-51 [Source:HGNC Symbol;Acc:HGNC:5659]	IGHV5-51
ENSG00000120694	8639.65	4.43148	1.2201	3.63205	0.000281175	0.0276068	heat shock protein family H (Hsp110) member 1 [Source:HGNC Symbol;Acc:HGNC:16969]	HSPH1
ENSG00000243290	24.7556	4.29933	1.14962	3.7398	0.000184169	0.021259	immunoglobulin kappa variable 1-12 [Source:HGNC Symbol;Acc:HGNC:5730]	IGKV1-12
ENSG00000145536	66.8897	4.16327	1.20505	3.45486	0.000550586	0.0428139	ADAM metallopeptidase with thrombospondin type 1 motif 16 [Source:HGNC Symbol;Acc:HGNC:17108]	ADAMTS16
ENSG00000147689	8	4.06066	1.06272	3.82099	0.000132916	0.016747	family with sequence similarity 83 member A [Source:HGNC Symbol;Acc:HGNC:28210]	FAM83A
ENSG00000168542	10522.5	4.02378	0.813744	4.94477	7.62341e-07	0.000591992	collagen type III alpha 1 chain [Source:HGNC Symbol;Acc:HGNC:2201]	COL3A1
ENSG00000241351	91.1617	4.01888	1.15862	3.46868	0.000523015	0.0413666	immunoglobulin kappa variable 3-11 [Source:HGNC Symbol;Acc:HGNC:5815]	IGKV3-11
ENSG00000211679	1489.49	4.01679	1.05871	3.79403	0.000148224	0.0178328	immunoglobulin lambda constant 3 (Kern-Oz+ marker) [Source:HGNC Symbol;Acc:HGNC:5857]	IGLC3
ENSG00000211598	56.9552	3.9677	1.07418	3.6937	0.000221015	0.0240498	immunoglobulin kappa variable 4-1 [Source:HGNC Symbol;Acc:HGNC:5834]	IGKV4-1
ENSG00000124140	10.1208	3.91387	0.964535	4.05778	4.95417e-05	0.00961784	solute carrier family 12 member 5 [Source:HGNC Symbol;Acc:HGNC:13818]	SLC12A5
ENSG00000211938	49.9626	3.82916	1.00646	3.80457	0.000142049	0.0174588	immunoglobulin heavy variable 3-7 [Source:HGNC Symbol;Acc:HGNC:5620]	IGHV3-7
ENSG00000231475	23.0247	3.59055	1.05092	3.41657	0.000634162	0.046498	immunoglobulin heavy variable 4-31 [Source:HGNC Symbol;Acc:HGNC:5649]	IGHV4-31
ENSG00000132465	341.76	3.54851	0.873891	4.06059	4.89488e-05	0.00961197	joining chain of multimeric IgA and IgM [Source:HGNC Symbol;Acc:HGNC:5713]	JCHAIN
ENSG00000105613	10.6238	3.54272	0.998581	3.54776	0.000388527	0.0342144	microtubule associated serine/threonine kinase 1 [Source:HGNC Symbol;Acc:HGNC:19034]	MAST1
ENSG00000183246	12.0697	3.40052	0.939325	3.62017	0.000294404	0.0285378	RIMS binding protein 3C [Source:HGNC Symbol;Acc:HGNC:33892]	RIMBP3C
ENSG00000148773	2147.51	3.37438	0.888064	3.79971	0.000144867	0.0176779	marker of proliferation Ki-67 [Source:HGNC Symbol;Acc:HGNC:7107]	MKI67
ENSG00000211895	3874.55	3.36822	0.934566	3.60404	0.000313307	0.0292815	immunoglobulin heavy constant alpha 1 [Source:HGNC Symbol;Acc:HGNC:5478]	IGHA1
ENSG00000024526	10.4582	3.31963	0.874657	3.79535	0.000147437	0.0178328	DEP domain containing 1 [Source:HGNC Symbol;Acc:HGNC:22949]	DEPDC1
ENSG00000148848	220.006	3.30483	0.792581	4.16971	3.04984e-05	0.00733851	ADAM metallopeptidase domain 12 [Source:HGNC Symbol;Acc:HGNC:190]	ADAM12
ENSG00000072571	25.4901	3.19022	0.695375	4.58777	4.48006e-06	0.00181869	hyaluronan mediated motility receptor [Source:HGNC Symbol;Acc:HGNC:5012]	HMMR
ENSG00000123485	83.6354	3.07995	0.865211	3.55977	0.000371184	0.0333753	Holliday junction recognition protein [Source:HGNC Symbol;Acc:HGNC:25444]	HJURP
ENSG00000286522	157.904	3.07259	0.782181	3.92824	8.5569e-05	0.0127316	H3 clustered histone 2 [Source:HGNC Symbol;Acc:HGNC:4776]	H3C2
ENSG00000164692	13895	3.05208	0.760463	4.01345	5.9838e-05	0.0110932	collagen type I alpha 2 chain [Source:HGNC Symbol;Acc:HGNC:2198]	COL1A2
ENSG00000164932	45.2836	3.0113	0.692899	4.34595	1.38677e-05	0.00430755	collagen triple helix repeat containing 1 [Source:HGNC Symbol;Acc:HGNC:18831]	CTHRC1
ENSG00000111665	37.5788	2.89602	0.846416	3.42151	0.000622741	0.046498	cell division cycle associated 3 [Source:HGNC Symbol;Acc:HGNC:14624]	CDCA3
ENSG00000111206	105.094	2.79858	0.754146	3.71093	0.000206499	0.0227205	forkhead box M1 [Source:HGNC Symbol;Acc:HGNC:3818]	FOXM1
ENSG00000066279	172.408	2.73696	0.669005	4.09109	4.29355e-05	0.00913564	assembly factor for spindle microtubules [Source:HGNC Symbol;Acc:HGNC:19048]	ASPM
ENSG00000102057	103.297	2.73121	0.695711	3.92579	8.64472e-05	0.0127316	potassium voltage-gated channel subfamily D member 1 [Source:HGNC Symbol;Acc:HGNC:6237]	KCND1
ENSG00000090889	56.7885	2.6998	0.671998	4.01758	5.88e-05	0.0110389	kinesin family member 4A [Source:HGNC Symbol;Acc:HGNC:13339]	KIF4A
ENSG00000138778	138.017	2.68997	0.759947	3.53968	0.000400606	0.0347409	centromere protein E [Source:HGNC Symbol;Acc:HGNC:1856]	CENPE
ENSG00000185480	25.095	2.65716	0.753292	3.5274	0.00041966	0.0356988	PARP1 binding protein [Source:HGNC Symbol;Acc:HGNC:26074]	PARPBP
ENSG00000134690	17.7845	2.64428	0.674517	3.92026	8.84545e-05	0.0129159	cell division cycle associated 8 [Source:HGNC Symbol;Acc:HGNC:14629]	CDCA8
ENSG00000277775	36.5851	2.61747	0.772758	3.38718	0.000706145	0.0495013	H3 clustered histone 7 [Source:HGNC Symbol;Acc:HGNC:4773]	H3C7
ENSG00000006283	57.1755	2.56756	0.704117	3.64649	0.000265845	0.0267158	calcium voltage-gated channel subunit alpha1 G [Source:HGNC Symbol;Acc:HGNC:1394]	CACNA1G
ENSG00000142945	54.5601	2.54796	0.713859	3.56928	0.000357962	0.0325288	kinesin family member 2C [Source:HGNC Symbol;Acc:HGNC:6393]	KIF2C
ENSG00000140534	150.073	2.54265	0.732495	3.47121	0.000518111	0.0411693	TOPBP1 interacting checkpoint and replication regulator [Source:HGNC Symbol;Acc:HGNC:28704]	TICRR
ENSG00000088325	101.731	2.52131	0.630332	3.99998	6.3348e-05	0.0110932	TPX2 microtubule nucleation factor [Source:HGNC Symbol;Acc:HGNC:1249]	TPX2
ENSG00000123572	67.0122	2.50075	0.68328	3.65992	0.000252292	0.025742	Nik related kinase [Source:HGNC Symbol;Acc:HGNC:25391]	NRK
ENSG00000104043	154.732	2.46662	0.468062	5.26986	1.36528e-07	0.000259161	ATPase phospholipid transporting 8B4 (putative) [Source:HGNC Symbol;Acc:HGNC:13536]	ATP8B4
ENSG00000138160	39.3017	2.3869	0.655517	3.64125	0.000271318	0.0269488	kinesin family member 11 [Source:HGNC Symbol;Acc:HGNC:6388]	KIF11
ENSG00000276903	143.449	2.3666	0.676768	3.49692	0.000470667	0.0386581	H2A clustered histone 16 [Source:HGNC Symbol;Acc:HGNC:4730]	H2AC16
ENSG00000145386	52.241	2.31458	0.620942	3.72753	0.000193364	0.0219771	cyclin A2 [Source:HGNC Symbol;Acc:HGNC:1578]	CCNA2
ENSG00000112984	49.7927	2.29857	0.646923	3.55309	0.000380735	0.0340079	kinesin family member 20A [Source:HGNC Symbol;Acc:HGNC:9787]	KIF20A
ENSG00000187243	191.781	2.17084	0.622156	3.48922	0.000484428	0.0391884	MAGE family member D4B [Source:HGNC Symbol;Acc:HGNC:22880]	MAGED4B
ENSG00000274997	63.9883	2.15796	0.589921	3.65804	0.000254152	0.025742	H2A clustered histone 12 [Source:HGNC Symbol;Acc:HGNC:13671]	H2AC12
ENSG00000198826	61.5331	2.12344	0.586439	3.6209	0.000293582	0.0285378	Rho GTPase activating protein 11A [Source:HGNC Symbol;Acc:HGNC:15783]	ARHGAP11A
ENSG00000278677	118.566	2.06992	0.609619	3.39544	0.000685191	0.0491841	H2A clustered histone 17 [Source:HGNC Symbol;Acc:HGNC:4735]	H2AC17
ENSG00000139329	609.987	1.99636	0.582142	3.42933	0.000605084	0.0457401	lumican [Source:HGNC Symbol;Acc:HGNC:6724]	LUM
ENSG00000171502	89.5082	1.96351	0.575679	3.41077	0.000647806	0.0470941	collagen type XXIV alpha 1 chain [Source:HGNC Symbol;Acc:HGNC:20821]	COL24A1
ENSG00000167123	247.918	1.84102	0.522518	3.52336	0.000426106	0.0360376	cerebral endothelial cell adhesion molecule [Source:HGNC Symbol;Acc:HGNC:23723]	CERCAM
ENSG00000186340	2550.1	1.5554	0.441962	3.5193	0.000432685	0.0364138	thrombospondin 2 [Source:HGNC Symbol;Acc:HGNC:11786]	THBS2
ENSG00000198715	142.979	1.4956	0.421168	3.55108	0.000383648	0.0340079	glycosylated lysosomal membrane protein [Source:HGNC Symbol;Acc:HGNC:29436]	GLMP
ENSG00000119280	249.331	-1.57987	0.446051	-3.54191	0.000397247	0.0347409	chromosome 1 open reading frame 198 [Source:HGNC Symbol;Acc:HGNC:25900]	C1orf198
ENSG00000131471	256.796	-1.84469	0.502492	-3.67108	0.000241532	0.025315	amine oxidase copper containing 3 [Source:HGNC Symbol;Acc:HGNC:550]	AOC3
ENSG00000131773	72.5297	-1.9359	0.548366	-3.5303	0.000415081	0.0356988	KH RNA binding domain containing, signal transduction associated 3 [Source:HGNC Symbol;Acc:HGNC:18117]	KHDRBS3
ENSG00000196616	1526.75	-1.97985	0.489058	-4.0483	5.15911e-05	0.00979313	alcohol dehydrogenase 1B (class I), beta polypeptide [Source:HGNC Symbol;Acc:HGNC:250]	ADH1B
ENSG00000112964	95.8022	-2.02798	0.589473	-3.44033	0.000581	0.0446603	growth hormone receptor [Source:HGNC Symbol;Acc:HGNC:4263]	GHR
ENSG00000102760	390.072	-2.06801	0.565078	-3.65969	0.000252525	0.025742	regulator of cell cycle [Source:HGNC Symbol;Acc:HGNC:20369]	RGCC
ENSG00000138356	521.019	-2.10922	0.488059	-4.32166	1.54862e-05	0.00464151	aldehyde oxidase 1 [Source:HGNC Symbol;Acc:HGNC:553]	AOX1
ENSG00000164764	30.4962	-2.16375	0.62722	-3.44975	0.000561104	0.0433751	somatomedin B and thrombospondin type 1 domain containing [Source:HGNC Symbol;Acc:HGNC:30362]	SBSPON
ENSG00000142973	515.269	-2.21932	0.652499	-3.40127	0.000670734	0.0485543	cytochrome P450 family 4 subfamily B member 1 [Source:HGNC Symbol;Acc:HGNC:2644]	CYP4B1
ENSG00000126368	440.738	-2.25733	0.585087	-3.8581	0.000114271	0.015017	nuclear receptor subfamily 1 group D member 1 [Source:HGNC Symbol;Acc:HGNC:7962]	NR1D1
ENSG00000162545	31.055	-2.27818	0.648015	-3.51562	0.000438724	0.036741	calcium/calmodulin dependent protein kinase II inhibitor 1 [Source:HGNC Symbol;Acc:HGNC:24190]	CAMK2N1
ENSG00000126016	149.149	-2.46616	0.672697	-3.66608	0.000246299	0.0256571	angiomotin [Source:HGNC Symbol;Acc:HGNC:17810]	AMOT
ENSG00000060138	3663.14	-2.49207	0.729345	-3.41686	0.000633474	0.046498	Y-box binding protein 3 [Source:HGNC Symbol;Acc:HGNC:2428]	YBX3
ENSG00000064309	223.028	-2.59093	0.656893	-3.94422	8.00606e-05	0.0125482	cell adhesion associated, oncogene regulated [Source:HGNC Symbol;Acc:HGNC:17104]	CDON
ENSG00000155792	235.112	-2.59586	0.751445	-3.45449	0.000551338	0.0428139	DEP domain containing MTOR interacting protein [Source:HGNC Symbol;Acc:HGNC:22953]	DEPTOR
ENSG00000121898	58.0763	-2.64987	0.756824	-3.50131	0.00046298	0.0382104	carboxypeptidase X, M14 family member 2 [Source:HGNC Symbol;Acc:HGNC:26977]	CPXM2
ENSG00000159167	114.661	-2.68698	0.756744	-3.55071	0.000384191	0.0340079	stanniocalcin 1 [Source:HGNC Symbol;Acc:HGNC:11373]	STC1
ENSG00000168575	356.949	-2.7073	0.640721	-4.2254	2.38522e-05	0.00626909	solute carrier family 20 member 2 [Source:HGNC Symbol;Acc:HGNC:10947]	SLC20A2
ENSG00000092295	222.214	-2.88145	0.799569	-3.60375	0.000313657	0.0292815	transglutaminase 1 [Source:HGNC Symbol;Acc:HGNC:11777]	TGM1
ENSG00000138796	416.338	-2.89118	0.769213	-3.75862	0.000170854	0.0198563	hydroxyacyl-CoA dehydrogenase [Source:HGNC Symbol;Acc:HGNC:4799]	HADH
ENSG00000284685	10.0611	-2.92374	0.855347	-3.41819	0.000630397	0.046498	novel transcript
ENSG00000003989	163.648	-2.96261	0.740083	-4.00308	6.25229e-05	0.0110932	solute carrier family 7 member 2 [Source:HGNC Symbol;Acc:HGNC:11060]	SLC7A2
ENSG00000069535	281.509	-2.96783	0.742426	-3.99747	6.4023e-05	0.0110932	monoamine oxidase B [Source:HGNC Symbol;Acc:HGNC:6834]	MAOB
ENSG00000000003	24.8913	-2.98616	0.870728	-3.4295	0.000604698	0.0457401	tetraspanin 6 [Source:HGNC Symbol;Acc:HGNC:11858]	TSPAN6
ENSG00000091436	546.122	-3.00837	0.775871	-3.87741	0.000105573	0.0143144	mitogen-activated protein kinase kinase kinase 20 [Source:HGNC Symbol;Acc:HGNC:17797]	MAP3K20
ENSG00000146674	126.845	-3.01331	0.845116	-3.56556	0.000363081	0.0328194	insulin like growth factor binding protein 3 [Source:HGNC Symbol;Acc:HGNC:5472]	IGFBP3
ENSG00000108924	53.511	-3.01454	0.789094	-3.82025	0.000133317	0.016747	HLF transcription factor, PAR bZIP family member [Source:HGNC Symbol;Acc:HGNC:4977]	HLF
ENSG00000072195	687.194	-3.10219	0.787236	-3.94061	8.1274e-05	0.0125558	striated muscle enriched protein kinase [Source:HGNC Symbol;Acc:HGNC:16901]	SPEG
ENSG00000046653	24.287	-3.16457	0.853041	-3.70974	0.000207468	0.0227205	glycoprotein M6B [Source:HGNC Symbol;Acc:HGNC:4461]	GPM6B
ENSG00000107147	96.8215	-3.22633	0.938045	-3.43942	0.000582958	0.0446603	potassium sodium-activated channel subfamily T member 1 [Source:HGNC Symbol;Acc:HGNC:18865]	KCNT1
ENSG00000120053	569.633	-3.23607	0.895585	-3.61336	0.000302252	0.028687	glutamic-oxaloacetic transaminase 1 [Source:HGNC Symbol;Acc:HGNC:4432]	GOT1
ENSG00000154153	193.173	-3.25477	0.823489	-3.95241	7.73674e-05	0.0123527	reticulophagy regulator 1 [Source:HGNC Symbol;Acc:HGNC:25964]	RETREG1
ENSG00000243566	126.907	-3.29761	0.900029	-3.66389	0.000248409	0.0257201	uroplakin 3B [Source:HGNC Symbol;Acc:HGNC:21444]	UPK3B
ENSG00000185100	421.141	-3.29781	0.945074	-3.48947	0.000483986	0.0391884	adenylosuccinate synthase 1 [Source:HGNC Symbol;Acc:HGNC:20093]	ADSS1
ENSG00000172508	79.3963	-3.38046	0.888097	-3.80641	0.000141	0.0174554	carnosine synthase 1 [Source:HGNC Symbol;Acc:HGNC:29268]	CARNS1
ENSG00000182253	1997.9	-3.42205	0.876366	-3.90482	9.42942e-05	0.0134809	synemin [Source:HGNC Symbol;Acc:HGNC:24466]	SYNM
ENSG00000143365	137.113	-3.47102	0.814848	-4.25972	2.04683e-05	0.00573247	RAR related orphan receptor C [Source:HGNC Symbol;Acc:HGNC:10260]	RORC
ENSG00000101400	300.076	-3.47216	0.962444	-3.60765	0.000308984	0.029164	syntrophin alpha 1 [Source:HGNC Symbol;Acc:HGNC:11167]	SNTA1
ENSG00000156298	45.1133	-3.48882	0.9644	-3.61761	0.000297338	0.0285378	tetraspanin 7 [Source:HGNC Symbol;Acc:HGNC:11854]	TSPAN7
ENSG00000104369	303.255	-3.56428	0.846366	-4.21127	2.53938e-05	0.00647504	junctophilin 1 [Source:HGNC Symbol;Acc:HGNC:14201]	JPH1
ENSG00000119147	16.5251	-3.63719	1.0723	-3.39196	0.000693952	0.0495013	ECRG4 augurin precursor [Source:HGNC Symbol;Acc:HGNC:24642]	ECRG4
ENSG00000112186	358.28	-3.64106	0.961249	-3.78784	0.000151963	0.0181549	cyclase associated actin cytoskeleton regulatory protein 2 [Source:HGNC Symbol;Acc:HGNC:20039]	CAP2
ENSG00000174437	6870.48	-3.66916	0.916523	-4.00335	6.24519e-05	0.0110932	ATPase sarcoplasmic/endoplasmic reticulum Ca2+ transporting 2 [Source:HGNC Symbol;Acc:HGNC:812]	ATP2A2
ENSG00000188257	689.861	-3.71439	1.09312	-3.39796	0.000678901	0.0489382	phospholipase A2 group IIA [Source:HGNC Symbol;Acc:HGNC:9031]	PLA2G2A
ENSG00000165410	699.352	-3.72926	0.84302	-4.42369	9.70278e-06	0.0033829	cofilin 2 [Source:HGNC Symbol;Acc:HGNC:1875]	CFL2
ENSG00000105825	29.9386	-3.75811	0.828179	-4.5378	5.68447e-06	0.00215808	tissue factor pathway inhibitor 2 [Source:HGNC Symbol;Acc:HGNC:11761]	TFPI2
ENSG00000158445	75.3853	-3.7793	1.11574	-3.38728	0.000705904	0.0495013	potassium voltage-gated channel subfamily B member 1 [Source:HGNC Symbol;Acc:HGNC:6231]	KCNB1
ENSG00000186868	91.9908	-3.86561	1.13195	-3.41499	0.000637838	0.0465676	microtubule associated protein tau [Source:HGNC Symbol;Acc:HGNC:6893]	MAPT
ENSG00000070182	2606.69	-3.89722	1.07842	-3.61382	0.000301724	0.028687	spectrin beta, erythrocytic [Source:HGNC Symbol;Acc:HGNC:11274]	SPTB
ENSG00000108823	247.927	-3.90817	0.92599	-4.22053	2.4373e-05	0.00630892	sarcoglycan alpha [Source:HGNC Symbol;Acc:HGNC:10805]	SGCA
ENSG00000159713	142.816	-3.90994	0.78573	-4.97619	6.48489e-07	0.000527561	tubulin polymerization promoting protein family member 3 [Source:HGNC Symbol;Acc:HGNC:24162]	TPPP3
ENSG00000172403	2126.44	-3.91951	0.844375	-4.64191	3.45206e-06	0.00155197	synaptopodin 2 [Source:HGNC Symbol;Acc:HGNC:17732]	SYNPO2
ENSG00000189058	1831.81	-3.95199	1.06169	-3.72236	0.000197366	0.0220379	apolipoprotein D [Source:HGNC Symbol;Acc:HGNC:612]	APOD
ENSG00000116690	1209.92	-3.9761	1.02371	-3.884	0.000102754	0.0140435	proteoglycan 4 [Source:HGNC Symbol;Acc:HGNC:9364]	PRG4
ENSG00000136383	2562.76	-4.23603	1.01908	-4.15671	3.22865e-05	0.00749353	alpha kinase 3 [Source:HGNC Symbol;Acc:HGNC:17574]	ALPK3
ENSG00000163050	1251.06	-4.24312	0.972392	-4.36359	1.27948e-05	0.00404789	coenzyme Q8A [Source:HGNC Symbol;Acc:HGNC:16812]	COQ8A
ENSG00000284791	8.03174	-4.26368	1.19272	-3.57476	0.000350545	0.0320252	small integral membrane protein 41 [Source:HGNC Symbol;Acc:HGNC:54075]	SMIM41
ENSG00000100628	369.711	-4.33097	1.24909	-3.46731	0.000525702	0.0413876	ankyrin repeat and SOCS box containing 2 [Source:HGNC Symbol;Acc:HGNC:16012]	ASB2
ENSG00000022267	4269.69	-4.33691	0.839224	-5.16776	2.36917e-07	0.000311345	four and a half LIM domains 1 [Source:HGNC Symbol;Acc:HGNC:3702]	FHL1
ENSG00000163827	197.47	-4.34053	1.20743	-3.59486	0.000324565	0.0301352	leucine rich repeat containing 2 [Source:HGNC Symbol;Acc:HGNC:14676]	LRRC2
ENSG00000143028	54.6798	-4.43114	1.25628	-3.52718	0.00042001	0.0356988	synaptophysin like 2 [Source:HGNC Symbol;Acc:HGNC:27638]	SYPL2
ENSG00000266964	178.048	-4.47186	1.09362	-4.08905	4.33146e-05	0.00913564	FXYD domain containing ion transport regulator 1 [Source:HGNC Symbol;Acc:HGNC:4025]	FXYD1
ENSG00000004799	2644.72	-4.566	1.12206	-4.06931	4.71524e-05	0.00936689	pyruvate dehydrogenase kinase 4 [Source:HGNC Symbol;Acc:HGNC:8812]	PDK4
ENSG00000151729	1561.51	-4.57995	1.14194	-4.01067	6.05455e-05	0.0110932	solute carrier family 25 member 4 [Source:HGNC Symbol;Acc:HGNC:10990]	SLC25A4
ENSG00000130600	4337.62	-4.60644	1.04336	-4.41502	1.01e-05	0.00345096	H19 imprinted maternally expressed transcript [Source:HGNC Symbol;Acc:HGNC:4713]	H19
ENSG00000106018	42.9519	-4.66668	1.13696	-4.10454	4.05118e-05	0.00876081	vasoactive intestinal peptide receptor 2 [Source:HGNC Symbol;Acc:HGNC:12695]	VIPR2
ENSG00000122477	156.39	-4.67266	1.27244	-3.67221	0.000240458	0.025315	leucine rich repeat containing 39 [Source:HGNC Symbol;Acc:HGNC:28228]	LRRC39
ENSG00000124374	100.524	-4.68298	1.30673	-3.58375	0.000338699	0.0312775	poly(A) binding protein interacting protein 2B [Source:HGNC Symbol;Acc:HGNC:29200]	PAIP2B
ENSG00000114638	30.0009	-4.81544	1.40823	-3.41948	0.000627398	0.046498	uroplakin 1B [Source:HGNC Symbol;Acc:HGNC:12578]	UPK1B
ENSG00000167588	65.1214	-4.82445	1.2174	-3.96292	7.404e-05	0.0120467	glycerol-3-phosphate dehydrogenase 1 [Source:HGNC Symbol;Acc:HGNC:4455]	GPD1
ENSG00000113296	537.142	-4.83771	1.15954	-4.17209	3.01816e-05	0.00733851	thrombospondin 4 [Source:HGNC Symbol;Acc:HGNC:11788]	THBS4
ENSG00000122574	37.2163	-4.94864	1.16284	-4.25566	2.08435e-05	0.00574099	WAS/WASL interacting protein family member 3 [Source:HGNC Symbol;Acc:HGNC:22004]	WIPF3
ENSG00000167676	835.19	-4.97468	1.08211	-4.59719	4.28237e-06	0.00181869	perilipin 4 [Source:HGNC Symbol;Acc:HGNC:29393]	PLIN4
ENSG00000172137	34.3915	-5.04528	1.37311	-3.67435	0.000238454	0.0253028	calbindin 2 [Source:HGNC Symbol;Acc:HGNC:1435]	CALB2
ENSG00000004776	897.799	-5.09033	1.06058	-4.79957	1.59008e-06	0.000848903	heat shock protein family B (small) member 6 [Source:HGNC Symbol;Acc:HGNC:26511]	HSPB6
ENSG00000036448	1064.13	-5.35072	1.16867	-4.57846	4.68406e-06	0.00181869	myomesin 2 [Source:HGNC Symbol;Acc:HGNC:7614]	MYOM2
ENSG00000182533	16.601	-5.49286	1.55171	-3.53988	0.000400314	0.0347409	caveolin 3 [Source:HGNC Symbol;Acc:HGNC:1529]	CAV3
ENSG00000128591	12119.3	-5.60917	1.12592	-4.98187	6.2974e-07	0.000527561	filamin C [Source:HGNC Symbol;Acc:HGNC:3756]	FLNC
ENSG00000158571	14.7306	-5.62353	1.36968	-4.10572	4.03051e-05	0.00876081	6-phosphofructo-2-kinase/fructose-2,6-biphosphatase 1 [Source:HGNC Symbol;Acc:HGNC:8872]	PFKFB1
ENSG00000130433	7.01843	-5.63724	1.45819	-3.86591	0.000110674	0.0147842	calcium voltage-gated channel auxiliary subunit gamma 6 [Source:HGNC Symbol;Acc:HGNC:13625]	CACNG6
ENSG00000164309	12756.4	-5.70473	1.22637	-4.65172	3.29181e-06	0.00151993	cardiomyopathy associated 5 [Source:HGNC Symbol;Acc:HGNC:14305]	CMYA5
ENSG00000101605	2631.96	-5.77224	1.18031	-4.89046	1.00602e-06	0.000687476	myomesin 1 [Source:HGNC Symbol;Acc:HGNC:7613]	MYOM1
ENSG00000160808	2481.03	-5.85352	1.69102	-3.46154	0.000537086	0.0420898	myosin light chain 3 [Source:HGNC Symbol;Acc:HGNC:7584]	MYL3
ENSG00000018625	1786.47	-5.98263	1.15609	-5.17488	2.28052e-07	0.000311345	ATPase Na+/K+ transporting subunit alpha 2 [Source:HGNC Symbol;Acc:HGNC:800]	ATP1A2
ENSG00000130595	944.907	-6.02867	1.23164	-4.89482	9.83978e-07	0.000687476	troponin T3, fast skeletal type [Source:HGNC Symbol;Acc:HGNC:11950]	TNNT3
ENSG00000133454	1470.83	-6.05857	1.45797	-4.15549	3.24585e-05	0.00749353	myosin XVIIIB [Source:HGNC Symbol;Acc:HGNC:18150]	MYO18B
ENSG00000164708	760.891	-6.26802	1.62649	-3.85372	0.000116337	0.0151718	phosphoglycerate mutase 2 [Source:HGNC Symbol;Acc:HGNC:8889]	PGAM2
ENSG00000141161	506.95	-6.33513	1.70008	-3.72638	0.000194248	0.0219771	unc-45 myosin chaperone B [Source:HGNC Symbol;Acc:HGNC:14304]	UNC45B
ENSG00000163380	271.619	-6.35418	1.70019	-3.73733	0.000185983	0.0213244	leiomodin 3 [Source:HGNC Symbol;Acc:HGNC:6649]	LMOD3
ENSG00000185739	573.565	-6.43301	1.56484	-4.11098	3.93985e-05	0.00874135	sarcalumenin [Source:HGNC Symbol;Acc:HGNC:11295]	SRL
ENSG00000160678	478.645	-6.43636	1.65379	-3.89188	9.94703e-05	0.0138532	S100 calcium binding protein A1 [Source:HGNC Symbol;Acc:HGNC:10486]	S100A1
ENSG00000173641	1463.76	-6.57276	1.52514	-4.3096	1.63553e-05	0.00465689	heat shock protein family B (small) member 7 [Source:HGNC Symbol;Acc:HGNC:5249]	HSPB7
ENSG00000121769	1609.81	-6.5827	1.70411	-3.86283	0.000112082	0.0148435	fatty acid binding protein 3 [Source:HGNC Symbol;Acc:HGNC:3557]	FABP3
ENSG00000135447	174.994	-6.73691	1.72573	-3.90381	9.46914e-05	0.0134809	protein phosphatase 1 regulatory inhibitor subunit 1A [Source:HGNC Symbol;Acc:HGNC:9286]	PPP1R1A
ENSG00000168334	2507.93	-6.87264	1.68789	-4.07172	4.66664e-05	0.00936689	xin actin binding repeat containing 1 [Source:HGNC Symbol;Acc:HGNC:14301]	XIRP1
ENSG00000058404	105.667	-6.89481	1.72856	-3.98877	6.64162e-05	0.0113465	calcium/calmodulin dependent protein kinase II beta [Source:HGNC Symbol;Acc:HGNC:1461]	CAMK2B
ENSG00000068976	2281.38	-7.04636	1.20697	-5.83804	5.28181e-09	2.25586e-05	glycogen phosphorylase, muscle associated [Source:HGNC Symbol;Acc:HGNC:9726]	PYGM
ENSG00000138347	894.318	-7.1478	1.86156	-3.83969	0.000123191	0.015824	myopalladin [Source:HGNC Symbol;Acc:HGNC:23246]	MYPN
ENSG00000175084	13208.8	-7.1763	1.19072	-6.02686	1.67175e-09	1.87379e-05	desmin [Source:HGNC Symbol;Acc:HGNC:2770]	DES
ENSG00000131730	1486.87	-7.18376	1.72237	-4.17086	3.03456e-05	0.00733851	creatine kinase, mitochondrial 2 [Source:HGNC Symbol;Acc:HGNC:1996]	CKMT2
ENSG00000124701	150.313	-7.31715	1.84568	-3.96447	7.35606e-05	0.0120467	apolipoprotein B mRNA editing enzyme catalytic subunit 2 [Source:HGNC Symbol;Acc:HGNC:605]	APOBEC2
ENSG00000114854	3770.14	-7.5655	1.46931	-5.14901	2.61864e-07	0.000319549	troponin C1, slow skeletal and cardiac type [Source:HGNC Symbol;Acc:HGNC:11943]	TNNC1
ENSG00000077009	244.085	-7.59162	2.20846	-3.43752	0.000587064	0.0447741	nicotinamide riboside kinase 2 [Source:HGNC Symbol;Acc:HGNC:17871]	NMRK2
ENSG00000077522	8668.6	-8.03017	1.53109	-5.24474	1.565e-07	0.000267365	actinin alpha 2 [Source:HGNC Symbol;Acc:HGNC:164]	ACTN2
ENSG00000122367	3947.38	-8.06576	1.60931	-5.01192	5.38894e-07	0.00048455	LIM domain binding 3 [Source:HGNC Symbol;Acc:HGNC:15710]	LDB3
ENSG00000173991	2002.47	-8.12838	2.06871	-3.92921	8.52259e-05	0.0127316	titin-cap [Source:HGNC Symbol;Acc:HGNC:11610]	TCAP
ENSG00000118729	505.458	-8.316	2.13214	-3.9003	9.60729e-05	0.0135645	calsequestrin 2 [Source:HGNC Symbol;Acc:HGNC:1513]	CASQ2
ENSG00000142661	1493.34	-8.40543	2.14674	-3.91545	9.02366e-05	0.0130644	myomesin 3 [Source:HGNC Symbol;Acc:HGNC:26679]	MYOM3
ENSG00000010282	251.972	-8.76359	2.37737	-3.68625	0.000227579	0.0246073	hedgehog acyltransferase like [Source:HGNC Symbol;Acc:HGNC:13242]	HHATL
ENSG00000092054	108639	-9.38687	2.52808	-3.71304	0.000204787	0.022718	myosin heavy chain 7 [Source:HGNC Symbol;Acc:HGNC:7577]	MYH7
ENSG00000101210	2618.3	-9.59959	1.99713	-4.8067	1.53442e-06	0.000845611	eukaryotic translation elongation factor 1 alpha 2 [Source:HGNC Symbol;Acc:HGNC:3192]	EEF1A2
ENSG00000158022	1296.89	-9.70043	1.98868	-4.87784	1.07256e-06	0.000704753	tripartite motif containing 63 [Source:HGNC Symbol;Acc:HGNC:16007]	TRIM63
ENSG00000197893	9640.36	-9.88592	2.22777	-4.43758	9.09742e-06	0.00323792	nebulin related anchoring protein [Source:HGNC Symbol;Acc:HGNC:7988]	NRAP
ENSG00000111245	9745.55	-10.0856	2.89134	-3.48819	0.000486299	0.0391884	myosin light chain 2 [Source:HGNC Symbol;Acc:HGNC:7583]	MYL2
ENSG00000179914	1760.09	-10.0957	2.29065	-4.40734	1.04647e-05	0.00350547	intelectin 1 [Source:HGNC Symbol;Acc:HGNC:18259]	ITLN1
ENSG00000104879	7719.24	-10.1725	2.1029	-4.83735	1.31582e-06	0.000775157	creatine kinase, M-type [Source:HGNC Symbol;Acc:HGNC:1994]	CKM

## Sheet: DEGs shared acute and mixedadva
ENSEMBL ID	LFC Acute DAD	LFC mixed/advanced DAD	Gene description	Gene symbol
ENSG00000089685	4.7061	4.12056	baculoviral IAP repeat containing 5 [Source:HGNC Symbol;Acc:HGNC:593]	BIRC5
ENSG00000092067	7.84175	5.84927	CCAAT enhancer binding protein epsilon [Source:HGNC Symbol;Acc:HGNC:1836]	CEBPE
ENSG00000101057	3.86407	3.36829	MYB proto-oncogene like 2 [Source:HGNC Symbol;Acc:HGNC:7548]	MYBL2
ENSG00000101938	-2.33811	-2.33733	chordin like 1 [Source:HGNC Symbol;Acc:HGNC:29861]	CHRDL1
ENSG00000102837	6.36079	6.24084	olfactomedin 4 [Source:HGNC Symbol;Acc:HGNC:17190]	OLFM4
ENSG00000108821	3.73247	3.87996	collagen type I alpha 1 chain [Source:HGNC Symbol;Acc:HGNC:2197]	COL1A1
ENSG00000117399	2.44331	2.32203	cell division cycle 20 [Source:HGNC Symbol;Acc:HGNC:1723]	CDC20
ENSG00000121933	3.04843	3.4015	transmembrane and immunoglobulin domain containing 3 [Source:HGNC Symbol;Acc:HGNC:51375]	TMIGD3
ENSG00000123975	4.28065	2.99527	CDC28 protein kinase regulatory subunit 2 [Source:HGNC Symbol;Acc:HGNC:2000]	CKS2
ENSG00000134917	-3.10932	-3.59552	ADAM metallopeptidase with thrombospondin type 1 motif 8 [Source:HGNC Symbol;Acc:HGNC:224]	ADAMTS8
ENSG00000137812	2.66057	2.60952	kinetochore scaffold 1 [Source:HGNC Symbol;Acc:HGNC:24054]	KNL1
ENSG00000150672	1.5571	2.45884	discs large MAGUK scaffold protein 2 [Source:HGNC Symbol;Acc:HGNC:2901]	DLG2
ENSG00000157456	2.60312	2.8703	cyclin B2 [Source:HGNC Symbol;Acc:HGNC:1580]	CCNB2
ENSG00000158764	-6.15685	-4.21007	intelectin 2 [Source:HGNC Symbol;Acc:HGNC:20599]	ITLN2
ENSG00000161905	-5.04346	-5.03651	arachidonate 15-lipoxygenase [Source:HGNC Symbol;Acc:HGNC:433]	ALOX15
ENSG00000165092	-2.33034	-1.77186	aldehyde dehydrogenase 1 family member A1 [Source:HGNC Symbol;Acc:HGNC:402]	ALDH1A1
ENSG00000169607	3.84758	4.0929	cytoskeleton associated protein 2 like [Source:HGNC Symbol;Acc:HGNC:26877]	CKAP2L
ENSG00000170476	3.56788	3.8639	marginal zone B and B1 cell specific protein [Source:HGNC Symbol;Acc:HGNC:30125]	MZB1
ENSG00000178860	3.8333	2.72509	musculin [Source:HGNC Symbol;Acc:HGNC:7321]	MSC
ENSG00000180535	3.98838	3.76112	basic helix-loop-helix family member a15 [Source:HGNC Symbol;Acc:HGNC:22265]	BHLHA15
ENSG00000182492	1.88599	1.9452	biglycan [Source:HGNC Symbol;Acc:HGNC:1044]	BGN
ENSG00000184357	3.59513	2.78841	H1.5 linker histone, cluster member [Source:HGNC Symbol;Acc:HGNC:4719]	H1-5
ENSG00000184661	3.04863	2.9304	cell division cycle associated 2 [Source:HGNC Symbol;Acc:HGNC:14623]	CDCA2
ENSG00000196747	3.88122	3.04375	H2A clustered histone 13 [Source:HGNC Symbol;Acc:HGNC:4725]	H2AC13
ENSG00000196787	2.65204	2.6722	H2A clustered histone 11 [Source:HGNC Symbol;Acc:HGNC:4737]	H2AC11
ENSG00000197561	5.16265	4.25529	elastase, neutrophil expressed [Source:HGNC Symbol;Acc:HGNC:3309]	ELANE
ENSG00000204422	21.6558	17.8508	novel transcript
ENSG00000211592	3.78002	3.61455	immunoglobulin kappa constant [Source:HGNC Symbol;Acc:HGNC:5716]	IGKC
ENSG00000211648	6.19786	5.33966	immunoglobulin lambda variable 1-47 [Source:HGNC Symbol;Acc:HGNC:5880]	IGLV1-47
ENSG00000211653	4.23653	4.16724	immunoglobulin lambda variable 1-40 [Source:HGNC Symbol;Acc:HGNC:5877]	IGLV1-40
ENSG00000211659	7.48781	7.09821	immunoglobulin lambda variable 3-25 [Source:HGNC Symbol;Acc:HGNC:5908]	IGLV3-25
ENSG00000211662	4.09446	4.22631	immunoglobulin lambda variable 3-21 [Source:HGNC Symbol;Acc:HGNC:5905]	IGLV3-21
ENSG00000211666	4.97627	4.10589	immunoglobulin lambda variable 2-14 [Source:HGNC Symbol;Acc:HGNC:5888]	IGLV2-14
ENSG00000211669	4.64654	4.69918	immunoglobulin lambda variable 3-10 [Source:HGNC Symbol;Acc:HGNC:5897]	IGLV3-10
ENSG00000211673	4.88771	5.56487	immunoglobulin lambda variable 3-1 [Source:HGNC Symbol;Acc:HGNC:5896]	IGLV3-1
ENSG00000211675	4.50342	3.96527	immunoglobulin lambda constant 1 [Source:HGNC Symbol;Acc:HGNC:5855]	IGLC1
ENSG00000211677	3.47202	4.30203	immunoglobulin lambda constant 2 [Source:HGNC Symbol;Acc:HGNC:5856]	IGLC2
ENSG00000211896	4.64436	4.29516	immunoglobulin heavy constant gamma 1 (G1m marker) [Source:HGNC Symbol;Acc:HGNC:5525]	IGHG1
ENSG00000211945	4.3039	4.21134	immunoglobulin heavy variable 1-18 [Source:HGNC Symbol;Acc:HGNC:5549]	IGHV1-18
ENSG00000211950	7.39074	6.61384	immunoglobulin heavy variable 1-24 [Source:HGNC Symbol;Acc:HGNC:5551]	IGHV1-24
ENSG00000211955	4.12513	3.73951	immunoglobulin heavy variable 3-33 [Source:HGNC Symbol;Acc:HGNC:5596]	IGHV3-33
ENSG00000211962	5.00417	5.47685	immunoglobulin heavy variable 1-46 [Source:HGNC Symbol;Acc:HGNC:5554]	IGHV1-46
ENSG00000236424	17.886	21.1845	testis specific protein Y-linked 10 [Source:HGNC Symbol;Acc:HGNC:37473]	TSPY10
ENSG00000237649	2.62671	2.59316	kinesin family member C1 [Source:HGNC Symbol;Acc:HGNC:6389]	KIFC1
ENSG00000239951	4.6509	4.21968	immunoglobulin kappa variable 3-20 [Source:HGNC Symbol;Acc:HGNC:5817]	IGKV3-20
ENSG00000241644	-2.10288	-2.12716	indolethylamine N-methyltransferase [Source:HGNC Symbol;Acc:HGNC:6069]	INMT
ENSG00000244116	4.13945	4.1916	immunoglobulin kappa variable 2-28 [Source:HGNC Symbol;Acc:HGNC:5783]	IGKV2-28
ENSG00000251546	3.58339	4.23333	immunoglobulin kappa variable 1D-39 [Source:HGNC Symbol;Acc:HGNC:5756]	IGKV1D-39
ENSG00000254709	4.85863	4.45482	immunoglobulin lambda like polypeptide 5 [Source:HGNC Symbol;Acc:HGNC:38476]	IGLL5
ENSG00000258947	3.37761	4.01238	tubulin beta 3 class III [Source:HGNC Symbol;Acc:HGNC:20772]	TUBB3
ENSG00000261143	-6.28054	-3.82465	ADAMTS7 pseudogene 3 [Source:HGNC Symbol;Acc:HGNC:49409]	ADAMTS7P3
ENSG00000264230	-3.18138	-2.91459	annexin A8 like 1 [Source:HGNC Symbol;Acc:HGNC:23334]	ANXA8L1
ENSG00000265190	-3.17653	-3.21746	annexin A8 [Source:HGNC Symbol;Acc:HGNC:546]	ANXA8
ENSG00000274259	18.4153	21.5405	SYNGAP1 antisense RNA 1 [Source:HGNC Symbol;Acc:HGNC:53831]	SYNGAP1-AS1
ENSG00000274576	7.01326	6.61827	immunoglobulin heavy variable 2-70 [Source:HGNC Symbol;Acc:HGNC:5577]	IGHV2-70
ENSG00000275126	4.2676	3.42542	H4 clustered histone 13 [Source:HGNC Symbol;Acc:HGNC:4791]	H4C13
ENSG00000280411	4.34669	4.95535	immunoglobulin heavy variable 1-69D [Source:HGNC Symbol;Acc:HGNC:49601]	IGHV1-69D
ENSG00000281990	21.6638	18.8634	immunoglobulin heavy variable 1-69-2 [Source:HGNC Symbol;Acc:HGNC:5562]	IGHV1-69-2
ENSG00000282917	22.475	13.5405	novel transcript, antisense to CORIN and NFXL1
ENSG00000287080	3.29712	3.63714	H3 clustered histone 3 [Source:HGNC Symbol;Acc:HGNC:4768]	H3C3
ENSG00000288616	10.3413	9.66934	elongin A3 family member D
