# Supplementary material for: Diffuse alveolar damage patterns reflect the immunological and molecular heterogeneity in fatal COVID-19
Source: eBioMedicine. 2022 Aug 24;83:104229. doi: 10.1016/j.ebiom.2022.104229 (PMC9398470; doi:10.1016/j.ebiom.2022.104229)
Supplement: Supplementary file 5 [file mmc5.xlsx]

## Sheet: heatmap_table
Genes	Control_01	Control_02	Control_03	Control_04	COVID19_01	COVID19_02	COVID19_03	COVID19_04	COVID19_11	COVID19_05	COVID19_06	COVID19_07	COVID19_08	COVID19_09	COVID19_10	COVID19_12
ENSG00000088325	-1.84165	-0.529168	-0.576666	-1.91496	-0.0932417	-0.47877	-1.11937	1.43579	0.467365	0.852239	0.661481	1.1314	0.664114	0.232601	0.599256	0.509576
ENSG00000237649	-2.22871	-0.675384	-1.14212	-0.794822	0.750762	-0.872384	-0.966669	1.56741	0.477572	0.880018	0.324375	0.487816	0.691378	0.0342376	0.843658	0.622868
ENSG00000111206	-1.92823	-0.545584	-0.44865	-1.76056	0.434819	-0.00937463	-1.17355	1.41512	0.565677	0.280221	0.856051	0.276248	0.699435	-0.324888	0.150144	1.51312
ENSG00000274997	-2.46842	-0.853043	-0.323228	-1.1337	0.607587	0.55501	-0.853023	0.330782	0.16194	0.0402819	0.509551	-0.32083	1.13931	0.253258	0.564595	1.78993
ENSG00000198826	-2.05524	-0.235981	-0.473435	-1.0639	-0.186587	-0.934656	-1.3726	0.203186	0.635095	1.18588	0.339062	0.759869	1.63949	0.100618	0.365003	1.0942
ENSG00000171502	-1.40778	-0.261217	-1.41361	-1.68708	-1.12806	0.386047	0.869369	1.43278	0.376361	-0.185421	-0.211184	0.542331	1.33973	1.22756	-0.10027	0.220447
ENSG00000140534	-1.73661	-0.683302	-0.285535	-0.943998	-0.00860869	-1.87118	-0.758111	1.28003	0.435134	0.844677	0.0988332	1.43717	0.70097	-0.108844	0.986491	0.612881
ENSG00000138778	-1.64946	-0.396316	0.138455	-1.19164	-0.384865	-1.91464	-0.547415	0.264496	0.120087	1.30917	0.747056	1.45066	1.14064	0.0541419	0.896237	-0.0366118
ENSG00000102057	-1.61171	0.00226033	-0.832035	-1.27121	-0.0217323	-0.840795	-1.18317	0.467497	0.0182743	1.28575	-0.0121825	1.17499	0.194569	0.692116	2.05045	-0.113084
ENSG00000286522	-1.81014	-1.10967	-0.293385	-1.30854	1.0284	-0.0566819	-0.686664	1.09558	-0.069768	-0.249554	0.302639	-0.526273	0.780405	0.199575	0.570853	2.13322
ENSG00000287080	-1.88431	-1.03011	-0.855413	-1.26033	1.01391	0.04974	-0.526246	1.27865	0.0887119	-0.106378	0.27219	-0.367112	0.768306	0.354083	0.166074	2.03824
ENSG00000196747	-1.7107	-1.4321	-0.653623	-1.12065	2.0491	0.352748	-0.752038	0.894356	-0.100039	0.165809	0.568017	-0.11271	0.829447	-0.262761	0.0530139	1.23214
ENSG00000196787	-1.86371	-0.756766	-0.9025	-1.1941	1.53317	0.588643	-0.786942	0.589236	0.213395	-0.0575141	0.289148	-0.607494	0.949757	-0.0384524	0.140121	1.90402
ENSG00000276903	-1.60792	-0.949143	-0.42429	-1.20771	1.46328	0.669232	-1.86046	0.741722	-0.136183	0.0964286	0.355007	-0.165037	1.01708	0.126171	0.571809	1.31002
ENSG00000258947	-1.80951	-0.809798	-0.578372	-1.59753	1.23248	0.565091	-0.889264	-0.186844	0.284218	1.50152	-0.28541	0.603488	-0.378242	1.12476	0.0723813	1.15102
ENSG00000104043	-2.09156	-0.25899	-1.22278	-1.31653	0.257183	-0.291055	-0.247885	-0.337473	-0.446927	0.3626	1.20956	0.553978	1.54348	0.142876	1.38988	0.753645
ENSG00000278677	-1.9794	-0.562011	-0.0897443	-0.916129	0.0823791	-1.16159	-0.927847	0.520485	0.0771974	0.252466	0.894004	-0.0284717	1.83223	-0.194336	0.490189	1.71057
ENSG00000066279	-1.06139	-0.884402	-0.741185	-1.72246	0.844419	-1.08129	-0.735309	1.30468	0.10812	1.2808	-0.349694	0.690095	1.61285	0.70831	0.232239	-0.205774
ENSG00000187243	-0.711188	-0.202258	-1.1794	-1.53493	-0.743497	-1.39213	-1.01244	0.381008	1.24045	0.433151	1.30388	1.08936	0.515577	-0.234484	1.11418	0.932721
ENSG00000148848	-1.47574	-0.402329	-0.950304	-1.30181	0.773305	-1.9576	0.263865	0.472718	0.947169	1.14418	0.318337	0.130068	0.258706	1.3951	-0.488862	0.873209
ENSG00000211673	-1.48939	-0.913914	-0.753546	-1.1921	1.23434	0.46558	-1.56799	0.447858	-0.084233	1.16394	0.216168	-0.889971	1.42363	0.871323	0.513856	0.554459
ENSG00000239951	-1.16177	-0.543836	-0.890445	-0.568365	1.8863	-0.435327	-1.42009	0.438189	-0.47718	0.742492	-0.0450871	-1.22126	1.36654	1.22759	0.433083	0.669179
ENSG00000170476	-1.40562	-0.717275	-1.59635	-0.394243	1.08875	-0.063427	-0.813628	1.33289	-0.493	0.826886	0.0322151	-1.02009	1.6273	0.961773	0.7836	-0.149791
ENSG00000280411	-1.58163	-0.680296	-1.39928	-0.943966	1.15555	0.322977	-1.30603	0.877259	-0.0111878	0.917716	-0.0990259	-0.352416	1.68442	0.886403	-0.25108	0.780587
ENSG00000211945	-1.59361	-0.749153	-1.41109	-0.55451	1.69314	0.171703	-1.20583	0.523696	-0.416036	0.631298	0.397957	-0.826022	1.26452	1.26089	0.555425	0.257628
ENSG00000211966	-1.25632	-0.611342	-1.3285	-0.611661	1.26148	-0.288416	-1.39723	0.76685	-0.472607	1.20234	-0.0953177	-0.896866	1.56613	0.889757	0.917421	0.354286
ENSG00000241351	-0.702864	-0.59007	-1.5867	-0.548458	1.54637	-0.0171313	-1.53134	0.795741	-0.384249	0.496261	-0.256206	-1.12122	1.09648	1.26904	1.12984	0.40451
ENSG00000224373	-1.24679	-0.639404	-0.949487	-0.509144	0.733194	-0.56026	-1.52503	0.278523	-0.559896	0.638674	0.216042	-0.838157	1.43103	1.41242	1.71652	0.401758
ENSG00000254709	-1.59572	-0.745226	-0.980954	-0.669098	1.74632	0.841787	-1.43525	0.117226	-0.204646	0.416567	0.0661096	-0.847667	1.55132	0.653946	0.926683	0.158611
ENSG00000251546	-1.02019	-0.878667	-1.51799	-0.491568	1.43358	0.369648	-1.41155	0.450024	-0.777226	0.469915	-0.169348	-0.447938	1.36552	1.69678	0.576229	0.352784
ENSG00000154978	-1.31182	-0.531696	-1.14186	-0.759876	2.35842	1.25558	-0.515965	-0.0379774	0.793605	-0.0167069	0.439376	-1.22505	0.094932	-0.00979415	1.07596	-0.467113
ENSG00000184232	-0.684217	-0.147292	-0.78953	-1.64538	1.58715	1.97241	0.543408	-0.0545671	1.2527	0.623964	-0.117679	-1.03281	-0.929062	0.28181	-0.674917	-0.185987
ENSG00000188486	-0.514929	-1.06445	-0.732556	-1.70616	1.41892	2.07692	-1.16477	1.10628	0.0397336	-0.365037	-0.238268	0.0504367	-0.121406	-0.197371	0.68335	0.729316
ENSG00000149809	-0.257278	-1.16883	-0.550826	-0.741355	2.16726	0.263893	2.38816	0.11832	-0.591229	-0.308821	-0.163739	0.0808848	-0.442582	0.68236	-0.763372	-0.712851
ENSG00000135919	-0.629347	-0.286299	-0.662054	-0.893927	0.854813	1.86754	1.32449	-1.15536	1.32961	-0.265534	0.835685	-0.0207559	-0.165578	0.367242	-1.52525	-0.97528
ENSG00000103485	-1.81384	-0.560971	-1.8089	0.0112987	1.71579	1.0073	0.697464	0.27359	1.14439	-0.124535	-0.989164	-0.815427	0.141386	0.0826614	0.703978	0.334978
ENSG00000232434	-0.336615	-0.662756	-1.95049	-0.88387	1.46134	2.0419	-0.408726	0.521718	1.5283	-0.122092	-0.257825	0.284079	0.0102292	-0.134054	-0.488357	-0.602775
ENSG00000154917	-0.732085	-1.16089	-1.30703	0.157742	1.15314	2.2881	1.57452	-0.0962538	0.156307	-0.115347	0.52645	0.179505	-0.834629	-0.977943	-0.396236	-0.415354
ENSG00000123572	-1.42226	-1.03758	-1.24658	-0.636837	0.186578	1.1854	1.11268	0.347373	-1.09739	1.24842	0.986237	0.248256	-0.0567159	1.51987	-0.406433	-0.931019
ENSG00000160570	-0.291904	-0.275051	-0.619506	-1.0241	1.85394	2.36039	-1.32377	-0.95912	0.148033	0.526946	-0.525093	0.217981	-0.301634	0.850774	-0.113152	-0.524732
ENSG00000171823	-0.589607	-0.76202	-0.222252	-0.161813	1.29542	2.79147	0.0415172	-1.25648	-0.527281	0.710469	-0.85847	0.403864	-0.152464	0.599517	-0.557984	-0.75389
ENSG00000204390	-0.355885	-0.131416	-0.995754	-1.19104	0.974949	2.63641	-1.07248	-0.903734	0.268785	0.471261	-0.5815	1.22038	-0.304047	0.156469	-0.496584	0.304189
ENSG00000203618	-1.73087	-0.304371	0.0168036	-1.08746	2.38228	0.393793	0.291974	0.503303	0.829525	-0.702816	0.734669	0.424198	-1.04041	-1.11064	0.561907	-0.161886
ENSG00000268500	-1.28244	-0.913167	-0.183633	-1.33673	1.87702	-0.0277957	-1.52127	0.195994	0.954983	-0.620269	1.28397	0.366158	0.106213	-0.535363	1.05075	0.585578
ENSG00000163737	-0.759793	-0.340757	-0.14164	-0.858979	2.3886	0.809367	-0.784146	-0.149953	0.951809	-1.52215	0.646555	1.01348	-0.999366	-0.731214	0.581905	-0.103717
ENSG00000153558	-0.346459	0.808192	0.572749	1.60471	-1.5385	-1.57942	-0.293132	-0.970574	-1.18956	0.537183	-0.422873	0.944853	1.32377	0.901745	-0.0512786	-0.301414
ENSG00000108370	0.322955	1.11188	0.737747	0.764765	-2.11251	-1.94877	-1.29557	-0.231487	-0.0960273	-0.18431	0.0813884	1.12015	0.588409	0.792285	0.489477	-0.14038
ENSG00000075213	0.0881735	1.68805	-0.0777664	0.862042	-1.4293	-1.62785	-1.15569	-0.982363	0.0222888	0.941549	-0.0451208	1.16422	1.04709	0.585604	-0.797457	-0.28347
ENSG00000140287	0.15943	1.63383	0.504488	0.826195	-2.02646	-2.10429	-0.581671	-0.0400746	-0.559396	0.167158	0.906922	0.585533	0.103741	0.31992	-0.606751	0.711418
ENSG00000166828	-0.42562	0.617932	1.5817	1.0529	-0.475452	-2.19824	-0.566607	-1.24123	-0.277663	0.413761	0.863636	1.12392	0.772318	0.158663	-0.545744	-0.85427
ENSG00000185008	0.473107	0.948327	0.5501	0.939757	-1.36261	-1.85395	-2.09033	-0.817805	0.0942313	0.0730715	-0.131777	0.756365	0.59353	0.43467	1.04552	0.347797
ENSG00000157168	-0.100018	1.17189	0.443705	1.10169	-0.45399	-1.04463	-1.32962	-0.998307	-0.552713	0.869935	-0.0748302	1.45642	0.0528723	1.31904	-0.0704677	-1.79097
ENSG00000154914	-0.575454	1.58827	1.503	1.02029	-0.338968	-0.940058	-2.09878	-0.16236	-0.970431	0.865323	0.167206	0.296165	0.385619	0.668771	-0.598975	-0.809617
ENSG00000157404	-0.365217	1.62617	-0.0624678	1.13191	-0.915092	-1.6033	-0.917195	-1.76685	0.0732404	0.118786	0.962869	0.17299	0.7134	0.492169	1.11298	-0.774394
ENSG00000134917	1.05521	1.32667	2.09532	0.5839	0.588568	-1.78148	-1.16132	-0.275486	0.301501	-0.570288	0.155444	0.281475	-0.734229	-0.624204	-0.961208	-0.279885
ENSG00000243566	1.16645	1.79302	1.05409	1.06972	0.606092	-1.62955	0.292806	-0.582421	-0.732645	-0.472925	-0.990307	0.508823	-0.289844	0.207894	-0.456702	-1.5445
ENSG00000182010	0.0262774	1.73847	0.362082	1.69369	0.358301	-1.65946	-1.87651	-0.54735	-0.896238	-0.00949282	0.0862952	0.98612	0.116222	0.399715	-0.302424	-0.475695
ENSG00000104237	-0.162444	1.54165	0.787303	1.7082	0.182555	-1.45565	-1.51558	-0.317397	-0.55479	-0.116823	-0.351157	0.697013	0.502851	-0.7126	1.0647	-1.29783
ENSG00000112964	2.38705	0.639075	-0.323078	0.751634	0.485187	0.469959	0.390944	0.0376606	0.155022	-0.382521	-0.799453	0.413191	-0.11612	-1.85962	-0.561887	-1.68705
ENSG00000131773	1.88534	0.489742	0.936257	0.695977	0.54115	1.61075	0.312018	-0.826002	-0.402614	-0.444761	-0.803943	0.0192423	-1.12557	-0.137493	-1.60281	-1.14729
ENSG00000159167	1.84467	-0.261549	-0.579074	0.21548	-0.474288	0.976532	1.17404	0.535302	1.81187	-1.12301	-0.39704	-0.700204	-1.07736	-1.32581	-0.285139	-0.334419
ENSG00000146674	1.26055	0.11868	-0.138199	1.10981	0.135315	1.67754	1.14553	-1.02874	0.986017	-0.562606	-1.82619	-0.219616	-0.3252	-0.33051	-0.840825	-1.16155
ENSG00000143365	2.60283	0.57315	-0.512647	0.343003	0.135714	-0.777198	1.2254	0.313835	0.675815	0.124202	-1.2108	-0.230989	-0.261382	-0.667045	-0.986075	-1.34782
ENSG00000159713	2.32217	0.213497	0.285657	1.66445	0.89374	-1.1982	0.00109917	0.377027	-0.185152	-1.11421	-1.26476	-0.9445	0.148826	-0.601416	-0.338691	-0.259545
ENSG00000121898	1.22837	1.05789	0.522619	0.855299	-0.526643	0.742532	0.589796	0.340626	0.936007	-0.225426	-0.90198	0.183967	-0.533875	-1.84204	-2.12919	-0.297955
ENSG00000108924	0.801925	0.422403	0.418408	1.44102	-0.778601	0.308295	1.59261	1.3355	0.196475	-1.00476	-0.940725	-0.0871259	-0.803575	-0.163938	-0.847281	-1.89063
ENSG00000172508	1.26069	1.61532	-0.373446	1.36171	-0.60686	-1.10486	1.52888	-0.784355	1.00186	-0.448516	-0.773967	-0.244399	0.0977148	-0.797261	-0.508229	-1.22429
ENSG00000107147	1.48831	2.01689	-0.618884	-1.2609	0.129272	-1.3801	0.996092	0.209114	1.33599	-0.518268	0.104438	-0.222997	-0.741128	-0.927213	-0.108699	-0.501932
ENSG00000266964	2.00781	0.179213	-0.200073	0.221068	-0.495331	1.75309	1.51915	-0.570449	0.325418	-1.16538	-0.584566	-0.298968	-0.618766	-0.344323	-1.57332	-0.154578
ENSG00000163827	2.18732	-0.11172	-0.820132	-0.209378	-1.23095	1.27016	1.83734	-0.646741	0.642334	-0.491679	0.0669811	0.0779289	-0.309935	-1.00318	-0.679395	-0.578943
ENSG00000100628	2.28845	-0.136788	-0.0877487	-0.466219	-1.40483	0.967286	1.73148	-0.0486713	0.106355	-0.998663	-1.48418	-0.0837692	-0.141835	-0.384762	-0.254149	0.398037
ENSG00000166831	-0.124383	0.0151051	-0.111884	-0.464522	0.806724	2.23713	2.10187	0.0309437	-0.0344075	-0.475351	-1.58327	-0.735955	-0.664857	-0.981774	-0.00123825	-0.0141282
ENSG00000171130	0.0688055	-1.19691	-0.230647	-0.938676	1.57706	0.74837	2.50421	-0.470068	0.753299	0.185946	-0.102693	-0.978354	-0.6504	-0.702625	0.186318	-0.753641
ENSG00000145244	-0.784116	-0.955814	-0.976047	-0.419755	-1.28974	1.77862	2.26655	-0.324826	-0.820614	-0.360558	-0.119054	0.219523	0.397626	0.729325	-0.170641	0.829519
ENSG00000228253	0.346327	-0.561343	-0.336061	-0.01646	1.43481	2.57506	1.40911	-0.277385	-0.369447	-1.03412	-0.400682	-0.550274	-1.05442	-0.888062	-0.352482	0.0754286
ENSG00000183873	0.378475	-0.54639	-1.26107	-1.01046	1.38264	1.54834	2.01314	-0.773071	-0.410976	-0.93294	0.572718	0.325792	0.47211	-0.901768	-0.192536	-0.664011
ENSG00000173272	-0.0458977	-1.04668	-1.6286	-0.854723	1.13889	2.29418	1.09825	-0.266152	0.576719	0.21297	-0.0866652	-1.14906	-0.666626	0.0988577	0.646789	-0.322255
ENSG00000103502	-0.0671971	-1.14282	-0.350239	-1.2643	2.26859	1.1153	0.571618	0.369444	1.16571	0.239274	-0.748635	-1.23637	-0.382919	-0.264893	0.687002	-0.959563
ENSG00000130303	-0.712579	-0.728409	-1.60307	-0.516431	1.33606	2.52274	0.326359	-0.141634	-0.242925	-0.0703707	-1.35765	0.0397427	0.266941	0.836852	-0.267598	0.311967
ENSG00000002933	-0.755948	-1.05872	-1.46432	-0.527825	1.39747	2.54661	-0.106597	-0.412713	0.392571	0.485701	-0.682322	-0.824708	0.722769	0.426765	0.0176159	-0.156346
ENSG00000015475	-0.427604	-1.28793	-0.509961	-0.635604	1.96158	2.31935	0.338627	-0.799174	0.31174	-0.646688	0.338019	-1.07676	-0.558397	-0.122033	0.19473	0.600104
ENSG00000126709	-0.876785	-0.882949	-0.533303	-0.456755	0.520578	2.37915	1.93546	-0.100127	0.257899	0.142158	-1.6498	-0.189405	-0.356126	0.37453	-0.268395	-0.296131
ENSG00000102996	-1.4225	-0.352206	-1.00931	-0.775071	0.757735	2.33582	1.5578	-0.676324	0.41604	0.974717	-0.582496	-0.367723	-0.825723	0.065704	-0.171046	0.0745862
ENSG00000107317	-0.378345	0.361162	-0.517769	0.0183617	-0.0997585	2.37755	2.43304	-0.443551	0.0526763	-0.120274	-0.992276	-0.888085	-0.257603	-0.448533	-0.449443	-0.64715
ENSG00000115641	0.779096	-0.579518	-0.615717	-0.429391	-0.0323535	2.56323	2.07689	-1.17606	-0.5765	-0.30475	0.0100609	-0.602502	-0.487726	-0.236166	-0.379244	-0.009347
ENSG00000101955	0.132042	-0.781662	-1.18025	-0.0529023	0.4016	3.10189	0.970798	-0.568943	0.574934	-0.0558365	-0.0879915	-0.656495	-0.429933	-0.376229	-0.0851545	-0.905867
ENSG00000161544	-0.978182	-0.294508	-1.0032	-0.315406	0.904117	2.07729	0.854048	0.790824	0.866575	-0.697298	-0.666072	-1.56159	-0.551091	-0.906112	0.633183	0.847416
ENSG00000109107	-0.558547	-0.18427	-1.20408	0.165595	0.664315	2.11078	2.14311	-1.32347	-0.303989	-0.640281	-0.534512	-0.908371	0.494794	-0.0439632	0.246019	-0.123134
ENSG00000114923	-0.624935	0.0702082	-0.349872	-0.548925	-1.01283	1.64704	3.06054	0.12007	-0.171184	-0.179915	-0.690661	-0.187851	-0.501549	-0.44799	-0.18614	0.0039929
ENSG00000126016	3.05732	1.08672	-0.684268	0.109589	-0.529802	0.301286	-0.195556	-0.668759	0.271344	-1.34108	0.0628085	0.179326	-0.578618	-0.334652	0.136679	-0.872336
ENSG00000003989	2.34345	0.286713	-0.0593811	1.47332	-0.497579	0.0505231	0.823369	-1.79368	0.681428	-0.635971	-0.0120845	-0.320145	-0.917196	-0.72458	0.163286	-0.861466
ENSG00000104369	2.6786	0.443776	0.329578	-0.04492	0.194243	-0.580355	0.852114	-0.865133	1.04173	-0.244294	0.22115	-0.103072	-0.957986	-0.465165	-1.5697	-0.930565
ENSG00000155792	2.60584	0.0594322	-1.4139	0.213747	0.786315	0.914542	0.715817	-0.278723	0.293214	-0.715046	-1.63313	0.0829164	-0.491395	-0.30321	-0.133577	-0.702838
ENSG00000154153	2.79667	-0.984094	-0.34994	0.588436	0.204835	0.251988	1.51394	-0.592387	0.345766	-0.831958	-0.966706	0.0555931	-0.29486	-0.881229	-0.344881	-0.511178
ENSG00000069535	2.03974	0.315635	0.518632	0.499555	-0.00275081	1.88721	1.26716	-0.906393	-0.864878	-0.863571	-0.625825	-0.907385	-0.691498	-0.718317	-0.674728	-0.272588
ENSG00000112186	2.35506	-0.0717573	-0.395868	0.143148	-0.0765331	1.31655	1.33563	-1.64442	0.453589	-0.496839	-1.25051	-0.0426587	-0.731881	-0.0122412	-0.66634	-0.214931
ENSG00000101400	2.28362	-0.304055	-0.619567	-0.639788	-0.446363	1.30329	1.98082	-0.360942	0.54929	-0.372724	-0.38903	-0.972366	-0.795041	-0.515254	0.0139725	-0.71586
ENSG00000108823	2.27635	-0.590726	0.347479	-0.0672299	-0.290134	1.483	1.66443	-1.15387	0.486457	-0.667485	-0.826745	-0.504056	-0.512696	-0.641797	-0.217487	-0.785491
ENSG00000018625	2.40029	0.496812	-0.587783	-0.148509	-0.60261	1.18412	1.56997	-0.408213	0.448498	-1.11468	-1.1789	-0.338906	-0.650748	-0.909965	0.00687893	-0.166256
ENSG00000036448	2.19231	0.491508	-1.02507	-0.114014	-0.36716	1.20545	1.89969	-0.46976	0.263457	-0.931573	-0.663873	-1.00357	-0.946572	-0.360253	0.0656823	-0.236262
ENSG00000068976	2.8081	-0.224783	-0.918986	-0.350626	-0.609764	1.24725	1.23547	-0.0927309	0.495743	-0.630904	-0.478502	-0.160418	-0.325806	-0.941369	-0.21873	-0.833944
ENSG00000185100	2.25388	-0.294128	-0.668792	0.123284	-0.872701	1.20266	1.56122	-0.214504	0.863016	-0.926495	-1.01042	-1.11348	-0.0615271	-0.469504	0.32464	-0.697154
ENSG00000167676	2.22469	1.14235	-0.73725	-0.345611	-0.686425	0.427534	2.04241	-0.649157	0.454775	-0.817193	-0.606355	-0.457764	-0.43546	-0.315071	-0.217852	-1.02362
ENSG00000151729	2.00291	-0.763291	-0.535277	-0.330155	-0.166347	1.80205	2.04808	-0.505456	0.0670753	-0.720978	-0.734774	-0.49466	-0.829413	-0.13618	-0.457037	-0.246549
ENSG00000004776	2.20781	-0.271664	-0.0213657	-0.623812	0.015751	2.15859	1.15059	-0.172388	0.255193	-0.457643	-0.754196	-0.920365	-1.07991	-0.392302	-0.687757	-0.406537
ENSG00000189058	1.10012	-0.263363	-1.10726	0.623042	-0.117273	2.41063	1.45248	-0.0387134	0.734345	-1.15843	-0.597977	-0.356053	-0.637484	-0.672931	-0.736815	-0.634318
ENSG00000188257	1.3976	0.192087	-1.42482	1.18562	0.612087	1.00935	0.970285	-0.00994691	1.04132	-1.10618	0.45753	-0.131731	-1.08151	-1.48319	-0.880716	-0.747785
ENSG00000130595	2.40568	0.236945	-0.385802	-0.103444	-1.37508	0.657531	1.11324	0.21932	1.25193	-1.11691	0.03777	-0.37126	-0.734563	-1.23302	0.00788896	-0.610229
ENSG00000113296	1.85535	-0.0249414	-1.48312	-0.510656	-0.678137	1.36033	1.58545	-0.165293	1.52681	-0.758175	-0.189475	-0.39877	-0.459613	-0.530843	-0.480336	-0.648572
ENSG00000133454	1.90568	-0.447269	-0.791561	-1.10943	0.238596	0.925615	1.80711	0.146738	1.32599	-0.746276	-0.196015	-0.120744	-0.254897	-1.27844	-0.868951	-0.536145
ENSG00000118194	-0.163645	-0.0212094	0.175602	-0.584712	-0.103158	2.42351	2.42584	-0.691886	-0.454641	-0.721831	-0.334535	-0.277325	-0.211935	-0.904697	-0.735071	0.179688
ENSG00000134571	-0.451185	-0.196688	-0.231639	-0.515305	-1.00264	1.61935	3.10744	0.00107119	-0.28923	-0.520486	-0.383828	-0.227126	-0.142348	-0.734049	-0.160972	0.127633
ENSG00000274917	-1.08339	-0.790227	-0.534155	-1.10217	1.94365	1.27681	-0.881546	1.34748	0.820898	-0.202541	-0.643327	-1.07191	-0.466883	-0.0766389	0.984647	0.479305
ENSG00000273730	-1.08339	-0.790227	-0.534155	-1.10217	1.94365	1.27681	-0.881546	1.34748	0.820898	-0.202541	-0.643327	-1.07191	-0.466883	-0.0766389	0.984647	0.479305
ENSG00000275215	-1.08339	-0.790227	-0.534155	-1.10217	1.94365	1.27681	-0.881546	1.34748	0.820898	-0.202541	-0.643327	-1.07191	-0.466883	-0.0766389	0.984647	0.479305
ENSG00000275757	-1.08339	-0.790227	-0.534155	-1.10217	1.94365	1.27681	-0.881546	1.34748	0.820898	-0.202541	-0.643327	-1.07191	-0.466883	-0.0766389	0.984647	0.479305
ENSG00000276700	-1.08339	-0.790227	-0.534155	-1.10217	1.94365	1.27681	-0.881546	1.34748	0.820898	-0.202541	-0.643327	-1.07191	-0.466883	-0.0766389	0.984647	0.479305
ENSG00000277739	-1.08339	-0.790227	-0.534155	-1.10217	1.94365	1.27681	-0.881546	1.34748	0.820898	-0.202541	-0.643327	-1.07191	-0.466883	-0.0766389	0.984647	0.479305
ENSG00000278189	-1.08339	-0.790227	-0.534155	-1.10217	1.94365	1.27681	-0.881546	1.34748	0.820898	-0.202541	-0.643327	-1.07191	-0.466883	-0.0766389	0.984647	0.479305
ENSG00000278233	-1.08339	-0.790227	-0.534155	-1.10217	1.94365	1.27681	-0.881546	1.34748	0.820898	-0.202541	-0.643327	-1.07191	-0.466883	-0.0766389	0.984647	0.479305
ENSG00000165178	-1.75856	-0.71294	-0.547102	-0.541039	1.7757	0.995176	-1.5734	1.18667	0.368043	-0.833818	0.11488	-0.00450288	-0.0517285	-0.207006	1.27499	0.514642
ENSG00000203852	-1.7814	-1.01494	-0.17296	-1.70388	1.6209	0.737592	-0.631798	0.922063	0.295281	0.0440996	0.319576	-0.557744	0.299098	-0.287354	0.269647	1.64182
ENSG00000203811	-1.85451	-1.03315	-0.13353	-1.77026	1.78164	0.838705	-0.623746	0.529339	0.366509	0.0983219	0.392444	-0.544584	0.370626	0.256648	-0.0850525	1.4106
ENSG00000017427	-1.57208	-0.432673	-0.494828	-2.02601	0.896993	0.12513	-0.205561	1.25127	1.09391	-0.709151	1.40105	-0.324646	-0.265227	-0.364963	0.446691	1.1801
ENSG00000101057	-1.86327	-0.650535	-0.598598	-1.71745	0.879174	-0.370723	-1.10934	1.55641	0.741199	0.704189	0.385264	-0.0109235	0.268646	-0.18114	0.975474	0.991622
ENSG00000181444	-2.30614	-0.731477	-0.668361	-0.672176	1.82565	0.414452	-0.988804	0.206439	1.54552	0.33211	0.154734	-0.184332	0.510874	-0.3152	0.897428	-0.0207194
ENSG00000198715	-2.28046	-1.08095	-0.960249	-0.806903	1.05676	-0.179835	-0.482808	0.210822	1.36767	0.721444	-0.143329	-0.653963	1.07093	0.963451	0.596972	0.600445
ENSG00000013016	-1.9858	-0.398305	-0.344704	-1.10427	2.41501	0.13609	1.11292	0.721239	-0.349068	-0.633795	0.302462	0.433008	-0.558324	-0.609702	0.645625	0.217604
ENSG00000005961	-1.89935	-0.469812	-0.824087	-0.903921	2.2156	-0.0681979	-0.697118	0.0904274	0.879333	-0.160768	0.790791	1.2055	-0.533157	0.264737	0.772595	-0.662568
ENSG00000167680	-0.777249	-0.878909	0.241377	-1.39098	1.30951	1.29485	0.806139	-0.179936	1.69659	-0.844941	0.268351	0.445194	-1.06589	-1.30171	0.818178	-0.440567
ENSG00000111328	-0.620832	-1.1476	-0.111655	-1.40283	1.78461	2.12717	-0.176178	-0.473286	0.727738	-0.0205961	0.00601107	-1.25584	-0.471106	0.224069	-0.162649	0.972969
ENSG00000273542	-1.86427	-0.53643	-0.950668	-0.983867	1.7532	0.962535	-0.97221	0.875736	0.242486	-0.0553922	-0.540678	-0.686413	0.476947	0.683215	0.142251	1.45356
ENSG00000168005	-1.00977	-0.783763	-0.289799	-0.631179	0.865234	2.81344	-1.0394	0.817162	0.0937004	0.0936749	-0.208508	0.625101	-1.11183	0.495976	-0.733187	0.00314375
ENSG00000125505	-1.45157	-1.09463	-0.369157	-0.781667	1.64105	2.15413	-1.15912	-0.427601	0.735844	0.515974	0.262275	0.518174	-0.566792	0.0543253	0.540278	-0.571512
ENSG00000150672	-1.32236	-1.05384	-1.20585	-1.52753	-0.126116	-0.974108	-0.996137	0.844904	0.470596	0.806849	1.06834	0.404376	0.662085	1.25367	0.676784	1.01833
ENSG00000167123	-1.25242	-1.16573	-0.781228	-1.19466	0.520602	0.214093	-0.351945	-0.498569	1.38972	1.11901	-0.177398	-0.687479	0.727662	1.84415	1.06482	-0.770629
ENSG00000162551	-1.29977	-1.79516	-0.89542	-0.341216	1.94045	-0.18216	-0.496663	-0.170101	0.955326	0.29887	1.04227	-0.135204	-0.574558	1.62765	0.0813993	-0.055718
ENSG00000203747	-1.39791	-1.0607	-0.0863077	-0.848363	2.50224	-0.413168	-1.26378	0.328999	0.541231	0.351221	-0.53046	0.300516	0.886788	-0.225967	1.16905	-0.253377
ENSG00000184357	-1.87962	-0.983134	-0.490189	-1.2084	2.01296	0.109362	-1.20255	0.432129	0.612697	0.616564	0.267961	-0.484362	0.587123	-0.193041	0.769516	1.03298
ENSG00000211890	-1.13573	-0.0548265	-1.44454	-0.513415	2.2094	-0.141713	-1.40306	0.97025	-0.113992	-0.282172	0.958299	-1.05907	1.02894	0.239414	0.47423	0.267997
ENSG00000211675	-0.732485	-1.38223	-1.37299	-0.121952	1.79021	0.733156	-1.16984	0.318768	-0.239285	0.191535	-0.41013	-1.1017	1.5749	0.832022	0.230455	0.859565
ENSG00000132465	-0.74232	-1.34076	-1.45764	-0.223604	0.961762	0.402501	-1.47048	0.523585	-0.81598	0.45268	0.0704017	-0.435209	1.94666	1.01637	0.083138	1.0289
ENSG00000198695	-0.144235	-0.464002	-0.195233	-0.171676	2.28903	1.90742	1.13915	-0.350264	-0.27618	-1.10979	0.271501	-0.568931	-1.09092	-1.07224	-0.493864	0.330234
ENSG00000212907	0.203807	-0.804161	-0.358448	-0.319367	1.75245	2.47582	1.04495	-0.311014	-0.0727528	-0.774011	-0.0880079	-0.718825	-1.11683	-1.03871	-0.275812	0.400912
ENSG00000198840	-0.0293705	-0.585681	-0.189778	-0.37713	1.74416	2.5834	1.22918	-0.281075	-0.356651	-0.975399	-0.256354	-0.406659	-0.936957	-0.944126	-0.29493	0.0773657
ENSG00000248527	0.384597	-0.520542	-0.295794	-0.413875	1.62206	2.45217	1.19626	-0.380803	-0.422704	-1.20587	-0.479625	-0.40446	-0.819038	-0.949546	-0.368771	0.605944
ENSG00000012223	-0.489388	-1.09123	-0.696806	0.257463	2.71302	1.00713	0.323664	0.102422	0.468931	-0.769394	0.804265	-0.108664	-0.849409	-1.31724	0.341167	-0.695935
ENSG00000096968	1.85582	0.444015	-0.487766	0.971601	-1.97736	-0.843024	-0.207253	-1.47994	-0.958732	0.716805	0.418164	0.33869	1.18257	0.371146	-0.123063	-0.221669
ENSG00000115109	1.15198	1.06381	0.353569	1.96293	-1.43007	-0.0241736	-0.128324	-1.40554	-0.958743	0.0353733	-0.892354	1.04104	0.105043	0.616709	-0.412686	-1.07856
ENSG00000129675	2.44271	0.908963	0.785411	1.01342	-0.955546	-0.181319	0.109387	-1.04952	-0.866077	-0.490723	-0.844244	0.514823	0.647624	-1.3085	-0.099069	-0.627344
ENSG00000165092	2.55213	0.105852	0.155132	1.81641	-0.865878	-0.699456	-0.815292	0.0151746	-0.809758	0.018339	-1.2603	0.00753553	0.57307	0.250232	-0.33653	-0.706655
ENSG00000138356	1.7041	0.36432	0.208508	2.08078	1.28036	-0.470292	0.192468	-0.877486	0.573478	-0.781533	-0.498305	-0.639382	-0.786762	-0.784574	-1.44073	-0.124951
ENSG00000142973	1.08026	0.638167	0.68157	1.77125	-0.941644	1.10973	0.899325	-0.86034	0.0450753	-0.551304	-0.895854	-0.146827	-0.539991	0.500387	-0.850295	-1.93951
ENSG00000102760	1.28236	0.687894	2.12545	0.260769	0.702614	1.15665	-0.711482	-0.478198	-0.657492	-1.83809	-0.48137	-0.455907	-0.621284	-0.789232	-0.568014	0.38533
ENSG00000241644	0.721297	1.22499	2.29995	1.04693	0.114324	-0.335632	0.247754	-0.953805	-1.07716	-1.35328	0.539853	-1.07189	-0.66678	-0.780361	-0.0483904	0.0921971
ENSG00000119280	1.21349	1.57959	1.2416	0.471685	0.906903	0.446862	0.120994	-1.87275	0.247107	-0.693272	-0.730819	-0.0891373	-1.63721	-0.449737	-0.86378	0.108475
ENSG00000131471	0.502201	0.779793	2.27733	1.21581	-0.158461	-0.0532175	0.368092	-0.43624	0.0747852	-0.356548	-1.46624	-1.00092	-0.313528	-0.715709	0.859919	-1.57707
ENSG00000091436	3.00014	-0.506607	-0.173701	-0.216502	-0.11982	1.00195	1.35834	-0.490653	-0.168348	-0.920159	-0.20806	-0.23447	-0.457749	-0.516413	-0.992856	-0.35509
ENSG00000165410	2.75256	-0.20452	0.280241	0.0051022	-0.132309	1.54263	1.03021	-0.691933	-0.356148	-1.00072	-0.794778	-0.381671	-0.545832	-0.532314	-0.936852	-0.0336595
ENSG00000168575	2.72663	-0.184937	0.614947	0.0683029	-0.664696	0.788959	1.46481	-0.29306	0.322586	-0.52245	-0.610224	-0.827581	-1.02205	-0.498147	-0.367988	-0.995098
ENSG00000138796	2.45335	-0.511965	-0.654471	0.203827	0.601659	1.24291	1.49238	0.0274353	-0.293393	-0.81269	-0.483296	-0.913081	-0.566737	-0.153597	-1.37448	-0.257853
ENSG00000120053	2.15687	-0.540887	-0.376302	-0.297337	-0.530397	1.73199	1.79697	0.0127187	0.28921	-0.596911	-0.622558	-0.598067	-0.917511	-0.266115	-1.09318	-0.148496
ENSG00000072195	2.46887	1.09597	-1.22968	0.0679164	0.0129057	-0.758578	1.17768	-0.029635	1.05351	-0.646585	-1.02608	-0.523085	-0.883734	-0.58958	-0.428361	0.23847
ENSG00000126368	1.85218	1.42682	-0.359292	1.2831	-0.557766	-0.227932	0.399635	-0.587791	1.369	-0.656177	-1.12955	-0.686723	-1.32031	-0.0227163	0.236368	-1.01885
ENSG00000116690	1.04299	1.24656	-0.0421539	2.00817	-0.355789	-1.04537	0.686205	-0.896301	0.928258	-0.993957	0.35941	0.434864	-0.592584	-0.752635	-1.60074	-0.426927
ENSG00000170745	0.638016	0.709838	1.71942	0.576703	-1.07217	-1.46517	-1.60246	-0.871474	-0.609821	-1.02582	0.964113	0.971683	-0.061761	0.161256	0.0475854	0.920055
ENSG00000188112	0.473155	1.05865	1.36449	0.553954	-1.06235	-2.51059	-0.44234	-1.04638	0.0235548	0.525089	0.685471	0.82525	-0.424307	0.117204	-0.823277	0.68244
ENSG00000143367	-0.0605647	0.856511	1.0291	1.87371	-2.14192	-1.29752	-0.130317	-1.09351	-0.325559	-0.6016	-0.106475	0.250196	-0.154302	1.13156	0.204046	0.56664
ENSG00000140807	-0.105603	1.38094	0.723133	2.4881	-0.52515	-0.9175	-1.53101	-0.868042	0.0123	-0.671062	0.347451	0.186204	-0.97502	-0.439138	0.403181	0.49121
ENSG00000133818	2.1077	0.0920224	1.18863	0.742609	-0.39653	-1.55576	-0.106362	-1.66353	-0.696336	0.00429977	0.291564	0.487699	0.232046	0.181757	-1.43471	0.524896
ENSG00000101938	0.572128	0.860495	1.68073	2.03994	0.110633	-0.866809	0.0138818	-0.953685	-0.0164921	0.048808	-0.927116	-0.289934	0.735393	-0.375647	-1.01618	-1.61614
ENSG00000164171	0.363565	-0.124523	2.31597	0.832983	-1.38255	-1.09473	-1.43347	-0.831409	-0.388009	0.406913	-0.512067	0.574429	0.927142	0.951643	-0.100829	-0.505059
ENSG00000198542	0.678553	1.46284	0.102587	0.468403	-0.685671	-1.84574	-1.10815	-1.2376	-0.778184	0.381689	-0.716032	0.650392	0.0862162	1.08519	1.62271	-0.167215
ENSG00000140463	1.14144	1.66159	-0.294971	1.24414	-0.951243	-0.785877	-0.387491	-0.815407	-1.57208	0.329456	0.511104	-0.450624	0.669201	0.0825077	1.11144	-1.49319
ENSG00000064309	0.812832	1.68695	-0.759748	2.04949	0.321242	0.101096	0.678161	-0.0627613	-0.420687	-0.202178	-1.1576	0.32297	-0.226306	-0.224563	-1.21989	-1.69902
ENSG00000092295	1.53843	1.53889	0.0720429	1.03534	-1.15221	-2.08413	1.05531	0.471368	0.400177	-0.045816	-0.426822	-0.631743	-0.883098	-0.376794	0.183258	-0.694209
ENSG00000264230	0.231622	1.81597	1.04294	1.70508	-0.037273	-2.49818	-0.470725	-0.24372	0.0956188	-0.328267	0.167461	0.324396	-0.357637	-0.298083	-0.535637	-0.613573
ENSG00000265190	0.883553	1.42499	0.626717	1.94522	-0.908143	-2.10868	0.214639	0.323944	-0.119217	-0.406719	0.495824	-0.00412181	-0.060749	-1.26827	-0.598188	-0.440797
ENSG00000090889	-1.94412	-1.0104	-0.25238	-1.61709	-0.482126	-1.31936	0.434005	1.21164	0.282502	1.23162	0.564269	0.913514	0.820158	0.35375	0.486012	0.32801
ENSG00000117399	-2.04219	-1.17856	-0.241178	-1.75009	0.494434	-0.0591428	-0.422265	1.46101	0.724473	0.725788	-0.17719	-0.241055	0.906503	0.155113	1.28031	0.364038
ENSG00000137812	-1.62255	-1.26804	-0.699186	-0.794422	1.62597	-1.50694	-0.0599116	0.748406	0.39453	0.988589	-0.273166	0.846826	1.0446	0.196063	0.908942	-0.529712
ENSG00000145386	-1.92419	-0.492372	-0.466269	-1.15673	0.352987	-1.24102	-0.681942	0.0291764	0.746112	1.51113	-0.810262	1.10024	1.17242	0.917299	0.490488	0.452936
ENSG00000138160	-2.04686	-0.888485	-0.209358	-0.726279	0.260352	-1.23541	-1.1825	0.293929	0.451909	1.15267	-0.430338	1.15522	1.31634	0.988407	0.590038	0.510365
ENSG00000112984	-0.837012	-0.507014	-1.29162	-0.122194	-0.426441	-2.23833	-0.962329	0.165402	0.196682	0.731545	0.641644	0.599679	1.07809	0.317092	1.52961	1.12519
ENSG00000006283	-1.44583	-0.203028	-0.921874	-1.39981	-1.46436	-0.690774	-0.773254	0.947184	0.977814	-0.0604105	0.828441	0.26642	0.548892	0.882474	1.25856	1.24955
ENSG00000142945	-1.30278	-0.115752	-1.16241	-1.41725	-1.32097	-0.460532	-0.595816	1.08423	0.822818	1.39928	-0.383291	0.214149	1.27223	0.912872	-0.0245948	1.07782
ENSG00000123485	-1.97987	-0.0640052	-0.603755	-1.35064	-0.33428	-1.57146	-0.597116	0.927212	0.37538	0.995724	0.15305	0.956305	0.862321	0.293557	0.573474	1.36411
ENSG00000159496	-1.04078	-0.711581	-0.85576	-0.961481	1.89437	-0.921847	-1.07726	0.425942	1.27418	-0.137563	1.50477	-0.248709	0.337697	0.367509	1.00911	-0.858608
ENSG00000164932	-1.18683	-1.50202	-0.508661	-1.1281	0.749527	-0.593036	-0.673999	-0.879668	0.824066	1.63552	0.645851	-0.471647	0.758608	1.54655	0.835984	-0.0521447
ENSG00000137558	-0.664883	-1.62448	-0.680052	-0.956068	0.850211	-1.34707	-1.16716	0.682473	2.04075	1.02071	0.204065	0.358838	0.0319612	0.223049	0.181241	0.846419
ENSG00000197153	-1.18884	-1.19311	-0.460476	-1.13443	1.80077	1.05173	-0.834381	0.594899	-0.209644	0.1686	-0.086139	-0.886354	1.05205	-0.0615496	-0.38532	1.7722
ENSG00000275126	-1.66011	-0.82934	-1.03685	-1.24183	1.71293	1.29788	-0.932843	0.577221	0.25978	0.262046	-0.757618	-0.101649	1.12722	0.294054	0.00961017	1.0195
ENSG00000123975	-1.42337	-0.803971	-1.65582	-0.808336	0.652826	2.10853	-0.595233	1.07122	0.168805	0.174	-0.499545	0.249426	0.187001	1.04198	-0.661301	0.793785
ENSG00000121933	-1.27839	-0.910223	-1.42521	-1.0445	1.17817	1.07057	-0.887789	0.24911	-0.211816	-0.39909	-0.670568	-0.0215506	1.11231	0.828166	0.682323	1.7285
ENSG00000178860	-1.55366	-1.06543	-0.868091	-1.42198	1.48292	1.42032	-0.175065	1.02711	0.542107	-0.212937	1.1187	-0.301225	-0.335618	-0.757791	0.103445	0.997195
ENSG00000269028	-0.518159	-0.617993	-0.370412	-0.900194	2.52024	1.90926	0.373231	0.605377	0.0896504	-1.31945	-0.205262	-0.431785	-0.684671	-0.635829	-0.0324141	0.218407
ENSG00000184661	-1.53355	-1.16476	-1.43191	-1.24936	0.156928	0.517595	0.43348	1.33492	0.513756	0.52379	0.414897	0.184153	1.43282	-0.145466	-1.13366	1.14637
ENSG00000157456	-1.86675	-1.42755	-0.61317	-1.9439	0.0645077	0.984034	-0.155729	0.190841	0.769705	0.453026	0.418855	0.182492	1.22429	-0.155642	0.905246	0.969753
ENSG00000277775	-0.859708	-1.2669	-0.633369	-1.40096	0.956369	-0.0406159	-0.562708	1.51802	0.0509964	-0.890503	-0.191521	-0.524477	1.32947	0.60289	0.0381913	1.87482
ENSG00000185480	-0.766538	-0.352985	-1.14739	-1.75765	0.224293	-1.85879	-0.456789	1.36956	-0.111257	0.798474	0.790353	1.19618	1.07531	0.369139	0.0938034	0.534289
ENSG00000072571	-1.55686	-0.921088	-0.561405	-1.50075	0.533522	-1.45701	-0.954332	0.44868	0.296674	0.378799	0.670743	1.42517	0.734345	0.580485	0.567927	1.3151
ENSG00000111665	-1.56542	-0.451754	-0.723612	-1.39205	0.876766	-1.72465	-0.813911	1.35227	0.790765	0.0884756	0.374464	0.445459	0.975748	-0.0499051	0.718996	1.09836
ENSG00000244116	-1.26331	-0.480982	-1.44962	-0.802454	1.50723	0.903285	-1.37679	0.256188	-0.380399	0.540325	-0.236843	-0.83131	1.34135	1.3285	0.775909	0.168911
ENSG00000211662	-1.02315	-0.578008	-1.24247	-1.17983	1.62333	0.642203	-1.34054	0.313191	-0.442603	0.476429	-0.185184	-0.837556	1.03498	1.60286	0.952828	0.18352
ENSG00000211666	-0.992153	-1.23227	-1.11768	-0.418873	1.92485	0.995089	-1.03276	-0.389421	-0.389901	0.437295	-0.167504	-1.16995	1.2344	0.986845	0.535318	0.79671
ENSG00000211955	-1.24449	-1.13565	-1.6924	-0.407065	1.39277	0.768148	-1.05639	0.635165	0.713405	1.33316	-0.203698	-1.10656	0.852008	0.8574	0.0334526	0.260746
ENSG00000211950	-1.27908	-1.09521	-1.41244	-1.21281	0.666616	1.41375	-0.703164	1.23016	0.171952	0.411882	-0.692491	-0.82903	1.03876	0.916936	0.781258	0.592923
ENSG00000211659	-1.05026	-1.17298	-0.849201	-1.11506	1.42313	1.09754	-0.93498	0.605682	0.0109675	0.82558	-1.12659	-0.971115	1.37617	0.892911	0.415749	0.57244
ENSG00000211962	-0.897166	-0.864366	-1.21693	-0.744813	1.2619	-0.0126545	-1.34225	1.15479	-0.267201	0.872258	-0.819748	-0.835972	1.71377	0.961372	0.721659	0.315346
ENSG00000211598	-1.20236	-0.363125	-0.820101	-0.621858	0.401261	0.650894	-1.58943	0.704726	-0.345117	0.747867	-0.589293	-1.05713	2.17465	1.13113	0.000850156	0.777045
ENSG00000211938	-1.04766	-0.511529	-1.70008	-0.489795	0.514795	-0.38313	-1.64056	0.987443	-0.512893	1.26622	0.222076	-0.423899	1.07472	1.32251	1.1897	0.132072
ENSG00000211668	-0.567387	-0.629403	-1.41427	-0.278271	1.37099	0.716247	-1.35604	-0.465049	-0.315381	-0.492247	-0.21986	-0.678148	2.18113	1.35386	0.422211	0.371611
ENSG00000211653	-1.03744	-0.840342	-1.50272	-0.79449	1.65577	0.179518	-1.44576	0.740539	0.148114	0.197688	-0.00883279	-0.853157	1.62611	0.949588	0.71099	0.274425
ENSG00000211669	-0.917006	-0.923952	-1.36068	-0.81436	1.55976	-0.514239	-1.30638	1.02457	-0.0726756	0.499251	0.354767	-0.890058	1.11006	1.48354	0.851106	-0.0836981
ENSG00000211947	-1.18538	-0.581614	-0.93553	-0.780991	1.47883	0.0454502	-1.01506	0.261283	-0.582682	0.621209	-0.292176	-1.30212	1.64667	1.12278	1.41351	0.0858262
ENSG00000211663	-1.0787	-1.21399	-1.21489	-0.756548	0.808589	0.153573	-1.16107	0.552475	-0.686736	0.233589	0.739898	-0.778586	2.11928	0.652415	0.984463	0.646246
ENSG00000211644	-0.834959	-1.02076	-1.26348	-0.44369	0.74831	0.903289	-1.20685	0.343546	0.522631	0.500837	-0.950611	-0.631309	2.27671	0.749381	0.823898	-0.516942
ENSG00000243290	-0.850261	-0.807507	-1.31477	-0.280906	0.653505	-1.0577	-0.970832	0.109763	0.231154	0.121827	-0.973212	-0.23627	1.74569	1.73854	1.38594	0.505054
ENSG00000278771	-0.780296	-0.957396	-0.959213	-0.505548	1.64844	-0.298014	-1.54123	1.73666	0.878884	1.22675	-0.923505	-0.15083	-0.112249	0.772958	-0.428583	0.393171
ENSG00000180535	-1.35496	-1.22853	-0.592049	-0.853116	0.934329	-0.846631	-1.14951	1.75471	0.160342	0.258103	1.15503	-0.788996	0.983207	-0.135332	1.07713	0.626266
ENSG00000134690	-1.25327	-0.450069	-1.36667	-0.99811	-1.79084	-0.221318	-0.696336	0.117546	0.9208	0.0357875	1.12437	1.07472	0.95936	0.727157	1.25479	0.562093
ENSG00000154118	-0.922981	-1.16675	-0.388454	-1.85489	1.54584	0.744282	-0.840265	0.18087	1.43577	-0.33114	-0.904426	0.294466	0.817758	0.0207688	1.32906	0.0400831
ENSG00000145536	-1.28408	0.169444	-1.42725	-1.26886	-0.0911115	-1.16634	-0.932704	0.690625	0.362879	0.749169	-0.0450648	0.111986	1.54283	1.90659	0.293923	0.387959
ENSG00000211956	-1.06882	-0.718562	-0.654713	-1.00951	-0.352304	-0.965411	-1.1461	1.39506	-0.837396	0.912249	0.966673	-0.48721	1.63797	0.601469	1.27385	0.452756
ENSG00000197093	-1.33923	-0.800893	-0.376896	-1.00779	0.630434	1.77494	-1.35192	0.853861	1.07633	0.947646	-1.32162	-0.133006	0.705115	0.571758	0.447596	-0.676323
ENSG00000169607	-1.29884	-1.04835	-1.1428	-1.12064	0.926894	0.892957	-0.437372	0.91077	-0.508242	0.905624	-1.42964	0.597026	0.871391	1.0335	1.23297	-0.385247
ENSG00000115266	-1.27316	-1.26495	-0.649248	-0.640029	1.11644	2.29506	0.201763	0.342824	-0.38202	-0.323957	0.213854	0.862348	-0.196934	-0.4051	1.28187	-1.17875
ENSG00000119630	-0.533351	-1.09783	-1.13582	-0.030415	-0.317	3.06752	0.915724	-0.511803	0.052955	-0.474397	-0.253435	0.591336	0.414671	0.279638	-0.836346	-0.131448
ENSG00000231475	-1.38314	-0.15323	-1.53004	-0.738315	0.793266	0.415172	-0.748891	-0.199298	0.024957	1.74801	-0.557822	-1.22288	0.860155	1.04497	1.42523	0.221857
ENSG00000183336	-0.848309	-0.852635	-1.32791	-0.764792	0.795528	1.45295	-0.440719	-1.23356	1.21226	0.807907	-1.27966	-0.652283	0.55894	0.820269	1.01743	0.734586
ENSG00000170439	-0.330578	-1.21419	-0.870745	-1.59233	0.924677	1.62983	1.28921	-1.07512	-0.389733	0.147432	-0.342907	-0.824245	1.30101	0.322242	1.01302	0.0124183
ENSG00000288616	-0.911266	-1.02595	-1.02672	-1.11831	-0.0466216	1.77348	0.14229	0.700298	-0.3546	1.3752	-0.98228	1.13066	-0.369854	-1.05408	1.0884	0.679344
ENSG00000135045	-0.918468	-0.489296	-1.24165	-1.01222	1.79115	2.47502	-0.661856	-0.896382	0.661177	0.188832	0.13252	-0.324696	-0.0651271	-0.164815	0.192933	0.332892
ENSG00000104903	-1.16831	-0.33488	-0.13382	-0.860346	2.60033	1.47277	-0.340359	-0.205538	1.31116	-0.0254411	-0.695131	-0.538317	-0.353403	0.448438	-0.301899	-0.875251
ENSG00000204420	-1.33863	-0.0578141	-0.504956	-1.06771	2.14873	1.23309	-0.986972	0.149744	1.31142	-0.411445	0.395465	0.131266	-0.770946	-0.191255	0.9753	-1.01528
ENSG00000161911	-1.04206	-0.549038	-0.900032	-0.29628	2.91909	0.243722	-0.938214	0.961816	0.117468	-0.201511	0.357116	0.132092	0.91927	-0.857774	-0.13781	-0.727858
ENSG00000158825	-0.429093	-0.856661	-0.0882089	-1.34214	2.51107	1.23694	-0.30674	-1.64318	0.440083	-0.216622	0.628046	0.0279366	0.223062	-0.675289	0.681986	-0.191198
ENSG00000255823	-0.211928	-0.770984	-0.459114	-0.814178	2.28488	1.49182	0.399883	0.512284	0.182708	-1.23097	0.330878	-0.72667	-0.418245	-1.63884	0.553385	0.515086
ENSG00000256222	-0.0339685	-0.682172	-0.862078	-0.166622	2.25821	2.2888	0.685795	-0.170005	-0.2421	-1.2138	-0.5825	-0.360383	-0.69677	-0.523272	-0.0940628	0.39494
ENSG00000164047	-0.05414	-0.247331	-0.182706	0.0416449	3.09004	1.46387	-0.720324	-0.186937	-0.592447	-1.16723	-0.365008	-0.395103	-0.67457	-0.34047	0.282154	0.0485498
ENSG00000204424	-0.738174	-0.388737	-0.547949	-0.628802	2.86821	0.50202	-1.22659	-0.797998	0.86364	-0.702727	0.822542	0.819294	-0.399298	0.193137	-0.30824	-0.330329
ENSG00000092067	-0.828007	-0.689735	-0.951615	-1.04792	2.24405	1.14138	-0.902754	-0.860631	0.677929	-1.0174	0.572554	0.335674	0.567667	-0.298674	1.24812	-0.190634
ENSG00000169704	-1.06552	-0.738488	-0.208305	-1.32338	2.44864	0.285915	-1.15338	0.907135	1.12612	-0.616186	0.657608	0.316265	0.0320959	-0.545854	0.573883	-0.696542
ENSG00000008438	-0.782469	-0.953279	-1.16679	-0.589423	2.39537	1.36155	-0.713168	-0.540701	0.997273	-0.21117	0.383164	-0.195519	-0.524687	-0.358548	1.26956	-0.371165
ENSG00000110203	-0.67772	-0.851256	-0.430948	-0.837773	1.42984	2.07833	-1.03541	0.447432	0.319031	-0.908625	0.00884824	0.540923	-0.0336263	-0.601638	1.6098	-1.05721
ENSG00000228278	-0.786283	-0.454473	-0.690443	-0.919497	0.541571	1.45443	-0.634403	0.0884945	0.61452	-0.749482	2.88208	-0.0643576	-0.176589	-0.155858	-0.102207	-0.847504
ENSG00000163464	-0.946902	-1.32957	0.0472584	-0.698088	2.39104	-0.323569	-1.23817	0.242178	0.951596	-0.80363	0.462235	0.551386	0.121197	-0.66196	1.37515	-0.140151
ENSG00000124469	-1.3319	-0.975378	-0.115567	-1.08174	1.81826	1.09196	-1.41954	0.530604	0.412906	-0.130346	0.60962	1.14016	0.0433118	-0.9549	1.03496	-0.67241
ENSG00000118113	-0.230524	-1.18916	-1.16978	-0.847506	1.9284	0.826708	-1.30701	0.395999	0.692066	-1.061	1.27246	0.601034	-0.473352	-0.597003	0.992863	0.165806
ENSG00000164821	-0.381663	-1.07294	-0.529164	-0.945994	1.71948	1.48548	-1.22832	-0.0477998	0.332479	-0.538367	1.16388	0.230471	-0.644284	-1.31302	1.29758	0.472181
ENSG00000197561	-0.150704	-0.774846	-1.22879	-1.00032	1.67743	1.05351	-0.355217	-0.0677277	1.204	-0.607996	0.580786	0.498842	-0.467874	-1.26459	1.71275	-0.809254
ENSG00000102837	-0.797197	-0.868369	-1.29076	-1.2365	1.31588	1.07257	-0.702977	0.251717	0.765555	-0.42122	1.26448	0.740545	0.0400291	-1.32096	1.49189	-0.304683
ENSG00000124102	-0.979078	-0.786531	-0.586228	-0.810865	2.3216	-0.877132	-0.861031	-0.00530438	0.803569	-1.00434	1.32614	0.19688	-0.200866	-0.223989	1.37056	0.316614
ENSG00000237973	-0.0603663	-0.850218	-0.647467	-0.68369	2.81773	1.27652	0.314782	-0.284898	-0.275064	-0.788195	-0.416638	-0.567704	0.195369	-0.636661	-0.64997	1.25647
ENSG00000186868	2.55191	-0.265823	-1.05297	0.126483	-0.990057	0.892684	0.986786	-1.55034	1.06543	-0.388481	0.0922224	0.0516377	-0.128408	-0.369846	-0.798705	-0.222523
ENSG00000158445	2.16315	0.868467	-0.923124	0.910237	-1.18921	0.457906	1.32352	-0.107094	0.00979841	-1.41548	-0.17216	0.332037	0.299557	-0.759888	-1.08879	-0.708925
ENSG00000156298	2.54349	-0.160205	-0.136488	0.537139	-0.73992	1.19036	0.360238	0.670774	0.114247	-0.788725	-0.960687	-0.880149	-0.431	0.028785	-1.72892	0.381058
ENSG00000122477	2.29855	-0.363161	-0.358404	-0.129984	-1.08285	1.81301	1.49077	-0.774635	-0.0992159	-0.556174	-0.779093	-0.703112	-0.132317	-0.833712	0.138191	0.0721439
ENSG00000124374	2.14101	0.0213512	-0.472861	0.182694	-0.956367	1.92769	1.41422	-0.933663	0.0193965	-0.54464	-1.2118	0.00817865	-0.015313	-0.330211	-0.607602	-0.642087
ENSG00000143028	2.60178	-0.0112953	-0.896822	-0.285401	-0.960517	0.0147953	1.32445	0.438285	1.00418	-0.304109	-0.361431	-0.339092	0.592533	-0.773289	-1.23551	-0.808558
ENSG00000122574	2.59717	-0.184708	-0.941742	0.0624999	-0.903639	0.787107	1.31696	0.0992181	1.08609	-1.01961	-0.081876	-0.726618	-0.257227	-0.669751	-0.262871	-0.900992
ENSG00000105825	1.48223	1.29346	-0.236538	2.20373	-0.847303	-0.0478173	0.559738	-0.453023	0.357165	-1.27817	-0.504813	0.092551	-0.584694	-0.119129	-1.57509	-0.342297
ENSG00000000003	0.495114	0.75	0.639958	2.44515	-0.888036	1.17652	0.239801	-0.705342	-0.48036	-0.333661	-1.19918	-0.432158	0.19503	0.196436	-1.69356	-0.405717
ENSG00000046653	0.930207	0.679648	0.95958	1.38286	-1.25118	1.49908	0.528352	-0.319309	0.859031	0.0547324	-0.113843	-0.846372	-0.944192	-0.671516	-1.54672	-1.20036
ENSG00000164764	-0.317872	1.70415	1.59215	1.1312	-0.221193	-0.429133	1.15197	-0.508809	0.597335	-0.479434	-1.56777	0.320603	-0.443566	-0.128677	-1.44371	-0.957248
ENSG00000162545	1.69023	0.49653	1.42234	1.30483	-0.55381	1.02918	0.192528	-1.03849	-0.533725	-0.571282	-0.0518785	-0.411203	-1.42546	-0.318161	-1.61953	0.387904
ENSG00000167588	1.97622	1.22708	-0.412647	1.18812	-0.999147	-0.0125429	1.13975	-0.485617	0.776599	-0.20941	-1.25014	-0.0442719	-0.0937019	-0.280753	-1.2488	-1.27073
ENSG00000106018	1.02685	1.48879	-0.419904	1.457	-0.432991	0.814842	1.62713	-1.13958	0.453478	-0.74655	-1.18741	-0.0955022	-0.772692	-0.605918	-1.18609	-0.281466
ENSG00000164675	0.296589	1.79096	0.47307	1.78613	-1.65229	-1.26441	-0.848166	0.0431286	-0.192399	-0.82752	-0.366844	0.646891	0.659092	-0.715943	0.794315	-0.6226
ENSG00000169402	0.204123	1.0236	0.939019	1.44611	-0.357053	-1.20395	-0.959012	-0.176003	-1.44177	-0.905139	-0.0855919	1.0205	1.31515	-0.177287	0.795709	-1.4384
ENSG00000174844	0.574571	1.38399	0.849107	1.84886	-1.16409	-1.22301	-1.04826	-0.505921	-0.854883	-0.464709	-0.48567	0.294798	0.594627	0.0673523	1.24411	-1.11087
ENSG00000155511	0.957856	0.852061	1.2384	1.56551	-1.17786	-1.23568	-0.955301	-0.178283	-0.8054	0.0441298	-0.109236	1.14921	0.875226	-0.789075	0.031489	-1.46305
ENSG00000111291	-0.106146	0.677724	1.49445	2.25222	-1.48334	-1.55401	-0.532045	-0.146494	0.101129	0.36035	0.00929357	0.330463	0.275506	-0.116468	-0.171367	-1.39126
ENSG00000161905	1.17598	1.4489	-0.52468	2.32256	0.164593	-1.03233	0.314623	-1.17618	-0.131491	-0.586529	-0.687862	0.342234	0.31871	-0.812283	0.108069	-1.24432
ENSG00000129204	2.28119	0.627227	0.206954	1.64507	-0.853414	-0.906219	-0.55688	-1.05238	-0.725861	-0.542884	-0.163334	0.188644	0.421591	-0.502763	1.05509	-1.12203
ENSG00000179914	1.23539	1.20481	-0.798994	2.69806	-0.609944	-0.642953	0.91732	-0.734457	-0.126016	-0.308232	-0.0860476	-0.25624	-0.237588	-0.712391	-0.764363	-0.778355
ENSG00000160808	1.70404	-0.340179	-0.834112	-0.535439	-1.02065	1.96219	2.10766	-0.56287	0.243363	-0.564821	-0.472548	-0.344085	-0.493344	-0.588479	-0.172102	-0.0886259
ENSG00000173641	1.78109	-0.00323562	-0.289077	-0.129728	-1.08959	1.80891	1.88713	-0.325651	0.701389	-0.973121	-0.663136	-0.49763	-0.48204	-0.839057	-0.712629	-0.173619
ENSG00000168334	2.1271	-0.971433	-0.0893601	-0.786163	-1.15007	1.28036	1.90686	-0.495592	0.767789	-0.594502	-0.201154	-0.0346465	-0.16497	-0.893503	-0.294002	-0.406713
ENSG00000121769	1.91001	-0.742262	-0.796498	-0.0373519	-0.952378	1.96407	1.85857	-0.643586	0.294823	-0.39022	-0.798782	-0.304519	-0.414341	-0.0756356	-0.388524	-0.483387
ENSG00000164708	2.03585	-0.516801	-0.386971	0.190637	-1.06733	1.60613	1.85948	-0.553646	0.492951	-0.49537	-1.26873	-0.242556	-0.397541	-0.191121	-0.515677	-0.549301
ENSG00000131730	1.96768	-0.253434	-0.141094	-0.379136	-0.669039	1.59085	1.99579	-0.841469	0.575358	-0.436188	-1.08213	-0.440257	-0.03286	-0.374838	-0.972967	-0.50627
ENSG00000197893	1.97692	-0.307139	-0.937862	-0.537853	-0.334211	1.55901	1.673	-0.886286	1.1551	-0.780573	-0.911227	-0.287055	-0.184335	-0.832571	-0.343549	-0.0213743
ENSG00000104879	2.06219	-0.454707	-0.787809	-0.754512	-0.59194	1.53886	1.72665	-0.396513	1.03584	-0.83438	-0.839891	-0.230258	-0.457074	-0.807623	-0.308258	0.0994304
ENSG00000111245	1.78102	-0.358594	-0.768377	-0.820883	-0.618916	2.25281	1.41398	-0.718652	0.765095	-0.68443	-0.742535	-0.0293507	-0.308373	-0.784168	-0.380884	0.00225909
ENSG00000185739	2.10334	-0.177186	-0.588512	-0.396657	-0.72399	1.42654	1.85664	-1.16486	0.912074	-0.910852	-0.628603	-0.321007	-0.187197	-0.397452	-0.441029	-0.361236
ENSG00000142661	2.02369	-0.249606	-0.293006	-0.661555	-0.753673	1.38074	1.81131	-0.892251	1.1161	-0.543912	-0.925961	-0.203336	-0.178717	-0.661564	-0.925027	-0.0432378
ENSG00000141161	1.81445	0.105	-0.573076	-0.407312	-0.814941	1.83532	1.88007	-0.71264	0.676824	-0.76621	-1.01062	-0.18253	-0.201779	-0.342824	-0.760846	-0.538889
ENSG00000160678	1.87879	-0.299664	-0.59269	-0.446211	-0.864795	1.87448	1.9196	-0.321019	0.609531	-0.334361	-1.06616	-0.519584	-0.424786	-0.508201	-0.59797	-0.306956
ENSG00000118729	1.91155	-0.0122785	-0.743499	0.196084	-0.661166	1.711	1.74802	-0.806792	0.840221	-0.939286	-0.842979	-0.362468	-0.27665	-0.310286	-0.841972	-0.609498
ENSG00000101210	1.94418	-0.104867	-0.821208	-0.310344	-0.727287	1.60879	1.6467	-0.854537	1.29438	-0.965346	-0.399883	-0.362549	-0.374279	-0.621932	-0.454659	-0.497168
ENSG00000173991	2.05161	-0.456979	-1.00225	-0.659635	-0.796879	1.5926	1.76027	-0.933541	0.855102	-0.812372	-0.342012	-0.222498	-0.546791	-0.370324	-0.0423964	-0.0738976
ENSG00000138347	2.03977	-0.946736	-0.62712	-0.894929	0.0558918	1.41202	1.54883	-0.112462	1.03291	-1.12087	-0.289612	0.0256913	0.157488	-1.09018	-0.667755	-0.522931
ENSG00000158022	2.59403	-0.842872	-0.84348	-0.369979	-0.130841	1.03992	1.36179	-0.776639	1.21119	-0.56203	-0.480349	-0.1936	-0.300103	-0.685792	-0.403112	-0.618135
ENSG00000135447	2.08463	0.223727	-0.861636	-0.669984	0.0396772	1.5924	1.59208	-0.686406	0.719925	-1.02822	-0.278358	-0.331261	0.103535	-0.825231	-0.917065	-0.75782
ENSG00000058404	2.00551	-0.0735534	-0.157755	-0.45555	0.399266	1.15793	1.84558	-0.835359	1.04885	-0.989347	-0.877312	-0.664271	-0.0636263	-0.767098	-0.876143	-0.697118
ENSG00000010282	1.98863	0.00170992	-0.790411	0.192652	-0.560274	1.33088	1.90834	-0.710105	1.04707	-0.689264	-0.748163	-0.370225	-0.272395	-0.816812	-0.747099	-0.764537
ENSG00000077009	1.71858	0.160344	-0.30438	-0.694984	-0.544057	1.67683	2.0237	-0.690318	0.937754	-0.669108	-0.72749	-0.268462	-0.35391	-0.794559	-0.726451	-0.743485
ENSG00000163380	2.20087	-0.871064	-0.748196	-0.649164	-0.398303	1.45826	1.80192	-0.161661	0.486586	-1.10766	-0.588192	0.0632628	0.159254	-0.486359	-0.814435	-0.345119
ENSG00000124701	2.28891	-0.595435	-0.392799	0.0657841	-0.67522	1.55894	1.6391	-0.10806	0.441089	-0.826212	-0.894623	-0.155427	-0.0381221	-0.974013	-0.420316	-0.9136
ENSG00000129991	0.525292	0.0730237	-0.13454	-0.307817	-0.325008	2.02136	2.49645	-0.34509	-0.693961	-0.898349	-0.92549	0.120239	0.0697923	-0.992827	-0.924437	0.241368
ENSG00000189045	-0.199721	1.08747	0.172591	1.25918	-0.958789	-1.01168	-1.18651	-1.14682	-1.20729	1.7595	0.0841045	0.417399	0.55159	1.39063	-0.582934	-0.428733
ENSG00000104044	-0.297785	0.516233	1.13272	1.69497	-0.993162	-1.04498	-0.549405	-1.1728	-1.22733	1.16055	-0.311413	1.14659	0.251422	0.950517	-0.0311158	-1.22502
ENSG00000285777	-0.504661	1.52247	0.211837	2.1087	-0.545287	-1.30377	-0.720894	-1.45488	-1.0996	0.892376	-0.249043	0.0230066	0.612787	0.208226	-0.471471	0.770204
ENSG00000163519	-0.994567	1.31747	0.330465	0.549432	-0.858428	-0.905221	-1.05469	-1.02164	-1.07174	0.695944	0.758842	1.38445	1.64887	0.391252	-0.100821	-1.06962
ENSG00000183378	-0.814391	0.33509	0.414496	1.79968	-0.890209	-0.944128	-1.13113	-0.590119	-1.15449	0.40652	0.117728	1.65387	1.20554	0.687422	0.0556852	-1.15155
ENSG00000134115	-0.360489	1.269	0.504945	1.52958	-0.819169	-0.869656	-1.0442	-1.00335	-0.623513	0.349955	-0.729277	1.58084	1.37124	0.493809	-0.586512	-1.06321
ENSG00000163145	0.25826	1.18093	0.306849	1.76372	-1.06821	-0.428279	-0.725897	-1.2716	-1.16419	-0.0198467	-0.672984	1.42423	1.02164	0.379983	-1.31556	0.33097
ENSG00000095917	-0.0986514	1.75899	-0.540573	1.6928	-0.328585	-0.873056	-0.443286	-1.01135	-1.07696	0.666559	-0.288665	1.87978	0.316819	-0.434076	-1.05438	-0.16536
ENSG00000171101	0.881216	1.79165	0.281642	-0.443726	-1.14074	-1.19388	-1.35817	-0.940514	-0.708389	-0.181895	-1.01631	0.511448	1.23077	0.410312	1.00214	0.87444
ENSG00000166448	0.665802	1.15991	-0.0718229	1.23814	-0.870246	-0.922045	-1.00012	-1.05704	-1.11894	-0.730079	-0.825721	-0.171434	1.25307	-0.179303	1.75737	0.872459
ENSG00000261143	0.581593	1.97703	0.517434	2.32655	-0.838029	-0.893535	-0.774444	-0.4709	-0.811299	-0.957811	-0.776856	0.495791	0.0322213	-0.423931	-0.260703	0.276886
ENSG00000162598	0.760796	1.51766	1.12206	1.85529	-0.704099	-0.751082	-0.918957	-0.878774	-0.940612	-1.02591	0.0528138	-0.063569	0.774774	-0.739575	0.877064	-0.937873
ENSG00000198670	0.450618	2.08337	1.4997	0.45351	-0.712624	-0.760967	-0.0775401	-0.893383	-0.958184	-0.309231	-0.000598185	1.15877	0.970034	-1.01245	-0.935719	-0.955302
ENSG00000143105	-0.474395	1.68495	1.33298	1.81963	-0.681135	-0.326096	-0.892783	-0.522261	-0.913945	-0.745406	-0.370181	0.947974	1.06699	-0.121995	-0.893051	-0.911271
ENSG00000243910	-0.789672	1.80883	0.863676	2.15419	-0.661864	-0.704829	-0.849393	-0.399582	-0.866815	-0.42183	-0.0118707	0.739072	0.925363	-0.906842	-0.0138018	-0.864629
ENSG00000137473	0.190588	1.36069	1.38271	2.11963	-0.611032	-0.654134	-0.802529	-0.768026	-0.820796	-0.890179	-0.803734	0.733619	0.6478	0.536654	-0.802762	-0.818499
ENSG00000169035	1.59749	1.81017	1.35499	1.05268	-0.647189	-0.690475	-0.262135	-0.804988	-0.858331	-0.929022	-0.841052	0.874062	0.248452	-0.208582	-0.840068	-0.856002
ENSG00000167858	0.356583	0.989826	0.674923	2.25421	-0.790986	-0.837239	-0.64124	-0.955644	-1.00867	-1.07659	1.01263	0.510301	0.562761	-1.05034	-0.641689	0.641165
ENSG00000284685	0.224948	1.59263	1.54431	1.17996	-1.21705	0.575892	0.414971	1.10584	-0.628609	-1.28385	-0.796402	-0.445855	0.0473534	-0.445038	-0.384887	-1.48422
ENSG00000284791	0.804887	0.295753	2.36051	1.0737	-0.80901	0.714665	-1.01729	0.945725	0.37381	-1.10707	-0.13925	-0.207081	-1.11946	-0.756708	-1.01753	-0.395652
ENSG00000119147	0.82192	0.132038	0.0245505	1.68586	1.84522	0.73662	0.318635	0.947428	-1.23417	-0.887187	-0.754021	-0.72634	-0.136235	-0.332081	-1.21102	-1.23122
ENSG00000158764	1.25446	1.81536	0.363741	2.07017	-0.692286	-0.740731	-0.0535152	-0.51585	-0.941973	-0.629742	0.397708	0.663795	-0.279303	-0.85416	-0.918695	-0.938981
ENSG00000114638	1.24048	1.3124	-0.921168	2.49246	-0.642342	-0.690466	0.601535	-0.136755	-0.893706	-0.738872	0.473077	-0.416196	0.277883	-0.197781	-0.869913	-0.890643
ENSG00000172137	1.42587	1.60603	-0.98016	1.93583	-0.707311	-0.60192	1.09269	-0.887686	0.337128	-1.04752	-0.235725	0.243084	-0.698501	-0.235094	-0.93071	-0.316005
ENSG00000255819	0.422544	1.48782	0.260496	0.640925	-1.28459	-0.558678	-1.56213	-0.66017	-1.01944	0.817497	0.143928	0.394574	1.50567	0.756702	0.239162	-1.58431
ENSG00000186481	0.900627	1.38393	-0.103371	1.00455	-1.27082	-0.776511	-0.617679	-1.39021	-0.88648	0.689703	0.926899	0.048025	0.0109237	0.249865	1.41889	-1.58835
ENSG00000197168	0.258048	1.95121	1.04747	1.84951	-1.33667	-1.40573	-0.601215	-0.320779	-0.207763	-0.349988	-0.577275	0.546569	0.536926	-0.774158	0.194968	-0.811126
ENSG00000158113	0.972528	1.34878	1.2979	1.11571	-1.18178	-1.2447	-0.300523	-1.40934	-1.18797	-0.482012	-0.642704	0.791465	0.513469	1.05071	-0.2053	-0.436225
ENSG00000132031	-0.606763	0.481319	1.29667	1.28289	-1.49185	-1.56624	-1.14422	-1.03571	-0.264744	0.511298	0.0404225	1.04311	0.0494601	1.12258	0.943634	-0.661862
ENSG00000214491	0.0149706	1.08059	0.349967	1.47335	-1.1626	-1.2237	-1.42848	-1.38152	-0.817155	0.166599	1.08241	0.87659	-0.385913	1.25209	-0.386322	0.489119
ENSG00000115353	-0.633875	0.675022	0.688654	2.16044	-1.26023	-1.32484	-0.629488	-1.49284	-0.27884	0.90356	0.33939	1.14681	0.128279	-0.612153	-0.291475	0.481588
ENSG00000165164	-0.740422	1.48438	1.03966	1.80676	-0.530146	-0.908186	-1.08957	-0.601527	-0.705198	-0.350623	-1.09111	0.712608	0.473493	0.507243	1.10271	-1.11007
ENSG00000242628	-0.26323	1.25508	1.08177	-0.317385	-0.762549	-0.811842	-0.713398	-1.05433	-1.01302	1.00925	-0.877494	1.85614	-0.310873	1.61826	-0.295952	-0.400419
ENSG00000158571	2.73201	1.49365	0.436872	-0.327727	-0.585774	-0.628369	0.733216	-0.744774	0.767718	-0.0626847	-0.782842	-0.482048	-0.385299	-0.583288	-0.781793	-0.798866
ENSG00000130433	3.20716	0.434949	0.414959	1.13429	-0.459923	-0.493067	-0.60679	-0.580402	0.13852	-0.673711	-0.607711	-0.212921	-0.456067	-0.65306	0.0327646	-0.618994
ENSG00000182533	2.70478	-0.296894	-0.0434618	-0.449685	-0.535033	1.41534	1.34207	-0.691473	0.434785	-0.578098	-0.729734	-0.155555	-0.145829	-0.79659	-0.728675	-0.745948
ENSG00000183246	-0.638237	-1.13568	-0.614773	0.0520334	-0.867634	-0.918763	-0.520521	-1.05195	-1.11302	0.00947511	0.932622	0.515455	1.491	0.891776	1.21035	1.75787
ENSG00000124140	-0.937336	-0.528859	-0.118769	-0.881905	-0.798977	-0.845648	-1.00165	-0.96598	-0.708826	0.64674	-0.106607	0.814564	1.34703	0.644841	1.64165	1.79973
ENSG00000147689	-1.01313	-0.781931	-1.11668	-0.295924	-0.870313	-0.919004	-0.703909	-0.67805	-0.33145	0.490043	1.54685	0.709351	0.746008	1.35898	1.95253	-0.0933709
ENSG00000024526	-1.38439	-0.908679	-0.662667	-0.534484	0.343982	-1.26605	-0.480006	-1.10077	-0.142576	0.673894	0.532654	1.59813	1.4126	1.7096	-0.137995	0.346756
ENSG00000105613	-1.23939	-1.30537	-0.36658	-0.72378	-1.06898	-1.12728	-0.615148	-0.086977	1.00281	0.260486	-0.31261	1.87992	1.17843	0.756167	0.69311	1.0752
ENSG00000089685	-0.916515	-1.12786	-0.917953	-1.52135	-0.0247393	-1.16471	-0.626189	1.90285	1.1854	0.134482	-0.476812	0.363142	0.775083	0.666613	0.827722	0.920833
ENSG00000164362	-0.881215	-0.709929	-1.01015	-1.10851	-0.726114	-0.776757	-0.959494	2.2148	1.45517	0.725209	-0.131522	0.0279672	0.544781	-0.331862	0.66834	0.999287
ENSG00000282339	-1.03342	-1.16128	-0.485078	-1.25609	0.534233	0.292439	-1.11223	2.2519	0.78036	-0.781746	0.699779	0.725588	0.925639	-0.915434	0.3599	0.17544
ENSG00000262732	-0.966456	-0.760091	-0.761371	-1.24727	-0.816369	-0.866624	-0.62049	1.1454	0.794376	0.261065	1.54948	0.753584	-0.571241	-0.516403	0.792118	1.8303
ENSG00000211951	-1.1259	-0.491827	-1.24731	-1.32946	2.15744	-0.271231	-1.20134	-0.0942416	0.153794	1.13647	0.174753	-0.175325	0.665736	1.25398	0.705692	-0.311241
ENSG00000211648	-0.957555	-1.08862	-1.08948	-0.636908	2.17178	0.156723	-1.03776	0.475344	0.287651	-0.0341721	-0.755486	-0.776185	1.80052	0.619219	0.481299	0.383641
ENSG00000211933	-1.16148	-0.416089	-1.29626	-0.970929	0.55101	-0.622418	-1.24427	0.809813	-0.297932	0.9469	0.546982	-0.381403	2.08519	1.45322	-0.188102	0.185766
ENSG00000240864	-0.53651	-0.735668	-1.08754	-1.16406	1.19774	-0.880274	-1.04545	0.816887	-0.511369	-0.0852531	0.873843	-0.714058	1.39028	1.63765	-0.336539	1.18032
ENSG00000274576	-0.870231	-0.994363	-0.759697	-0.890104	1.87151	0.0381643	-0.945717	0.775643	-0.731581	0.660501	-0.217694	-0.561409	1.55779	1.32467	-0.946009	0.688525
ENSG00000211973	-0.826877	-0.946298	-0.947089	-0.379329	1.2943	0.313925	-0.899783	-0.345643	-0.921988	-0.251145	-0.901236	-0.428193	1.46162	1.97507	1.1319	0.670759
ENSG00000211968	-0.683147	-0.783851	-0.784508	-0.859969	1.41497	-0.599653	-0.744965	0.49715	-0.763589	-0.0390332	-0.438874	-0.0741174	2.7334	0.939068	0.444608	-0.257498
ENSG00000199334	-0.698736	-0.844979	-0.908056	-0.926339	2.43536	1.58128	-0.830923	0.809949	0.239688	-0.574325	0.147052	-0.337159	-0.434392	-0.906289	0.737952	0.50992
ENSG00000199270	-0.698736	-0.844979	-0.908056	-0.926339	2.43536	1.58128	-0.830923	0.809949	0.239688	-0.574325	0.147052	-0.337159	-0.434392	-0.906289	0.737952	0.50992
ENSG00000199337	-0.698736	-0.844979	-0.908056	-0.926339	2.43536	1.58128	-0.830923	0.809949	0.239688	-0.574325	0.147052	-0.337159	-0.434392	-0.906289	0.737952	0.50992
ENSG00000199352	-0.698736	-0.844979	-0.908056	-0.926339	2.43536	1.58128	-0.830923	0.809949	0.239688	-0.574325	0.147052	-0.337159	-0.434392	-0.906289	0.737952	0.50992
ENSG00000199396	-0.698736	-0.844979	-0.908056	-0.926339	2.43536	1.58128	-0.830923	0.809949	0.239688	-0.574325	0.147052	-0.337159	-0.434392	-0.906289	0.737952	0.50992
ENSG00000199910	-0.698736	-0.844979	-0.908056	-0.926339	2.43536	1.58128	-0.830923	0.809949	0.239688	-0.574325	0.147052	-0.337159	-0.434392	-0.906289	0.737952	0.50992
ENSG00000200343	-0.698736	-0.844979	-0.908056	-0.926339	2.43536	1.58128	-0.830923	0.809949	0.239688	-0.574325	0.147052	-0.337159	-0.434392	-0.906289	0.737952	0.50992
ENSG00000200370	-0.698736	-0.844979	-0.908056	-0.926339	2.43536	1.58128	-0.830923	0.809949	0.239688	-0.574325	0.147052	-0.337159	-0.434392	-0.906289	0.737952	0.50992
ENSG00000200381	-0.698736	-0.844979	-0.908056	-0.926339	2.43536	1.58128	-0.830923	0.809949	0.239688	-0.574325	0.147052	-0.337159	-0.434392	-0.906289	0.737952	0.50992
ENSG00000200624	-0.698736	-0.844979	-0.908056	-0.926339	2.43536	1.58128	-0.830923	0.809949	0.239688	-0.574325	0.147052	-0.337159	-0.434392	-0.906289	0.737952	0.50992
ENSG00000201355	-0.698736	-0.844979	-0.908056	-0.926339	2.43536	1.58128	-0.830923	0.809949	0.239688	-0.574325	0.147052	-0.337159	-0.434392	-0.906289	0.737952	0.50992
ENSG00000201588	-0.698736	-0.844979	-0.908056	-0.926339	2.43536	1.58128	-0.830923	0.809949	0.239688	-0.574325	0.147052	-0.337159	-0.434392	-0.906289	0.737952	0.50992
ENSG00000201925	-0.698736	-0.844979	-0.908056	-0.926339	2.43536	1.58128	-0.830923	0.809949	0.239688	-0.574325	0.147052	-0.337159	-0.434392	-0.906289	0.737952	0.50992
ENSG00000202257	-0.698736	-0.844979	-0.908056	-0.926339	2.43536	1.58128	-0.830923	0.809949	0.239688	-0.574325	0.147052	-0.337159	-0.434392	-0.906289	0.737952	0.50992
ENSG00000202521	-0.698736	-0.844979	-0.908056	-0.926339	2.43536	1.58128	-0.830923	0.809949	0.239688	-0.574325	0.147052	-0.337159	-0.434392	-0.906289	0.737952	0.50992
ENSG00000202526	-0.698736	-0.844979	-0.908056	-0.926339	2.43536	1.58128	-0.830923	0.809949	0.239688	-0.574325	0.147052	-0.337159	-0.434392	-0.906289	0.737952	0.50992
ENSG00000201185	-0.769132	-0.919932	-0.98413	-1.00264	2.56337	1.45089	-0.905557	0.672391	0.112993	-0.671719	0.0219417	-0.439045	-0.540846	0.434281	0.599332	0.377805
ENSG00000211974	-0.589952	-0.692426	-0.693114	-0.539375	0.718592	-0.134421	-0.652169	0.586181	0.0778564	-0.748522	0.194144	-0.67656	3.09427	-0.717485	-0.182717	0.955703
ENSG00000281990	-0.465668	-0.558199	-0.558833	-0.635047	2.52952	-0.394758	-0.521417	1.80561	-0.538851	-0.610518	-0.255434	-0.543632	1.30685	-0.581408	0.558413	-0.53663
ENSG00000204422	-0.456192	-0.55016	-0.550805	-0.628438	3.09935	-0.383785	-0.512757	1.13889	-0.530479	0.202809	-0.513909	0.85079	-0.617609	0.493487	-0.512979	-0.52822
ENSG00000274259	-0.420576	-0.510126	-0.510746	-0.585894	0.829687	-0.3513	-0.474323	0.471624	-0.491259	-0.561558	2.41466	-0.495913	-0.575334	-0.532866	2.28302	-0.489097
ENSG00000279072	-0.261159	-0.233838	-0.663178	-0.745138	-0.0863841	0.404106	-0.622474	-0.299951	-0.377407	-0.718901	-0.351874	2.74978	1.89903	-0.68759	0.634033	-0.639061
ENSG00000236424	-0.418853	-0.507444	-0.508053	-0.581575	-0.31018	0.905117	-0.472133	-0.441862	-0.488855	-0.557863	0.111126	2.31714	2.44229	-0.529784	-0.472343	-0.486723
ENSG00000182315	-0.300657	-0.377413	-0.37788	-0.433046	-0.209235	-0.238898	-0.348367	-0.32133	-0.36308	-0.415537	-0.349336	1.534	3.30515	-0.394443	-0.348554	-0.361373
ENSG00000186788	-0.394786	-0.178579	-0.480216	0.422029	-0.271345	-0.31263	-0.445978	-0.416956	-0.461947	-0.527229	-0.447017	2.01988	2.90275	-0.5008	-0.447259	-0.459914
ENSG00000285612	-0.31331	-0.396031	-0.396587	-0.464352	-0.216665	-0.248022	-0.363746	-0.335164	-0.379144	2.2881	-0.36477	2.8021	-0.454792	-0.41646	-0.363943	-0.377214
ENSG00000130054	0.0535694	-0.777575	-0.497089	-0.456761	-0.529077	1.10171	3.21095	0.22634	-0.26347	-0.162375	-0.733439	0.321264	0.302935	-0.8061	-0.7323	-0.258591
ENSG00000113196	-0.623717	-0.719253	-0.719878	-0.79182	-0.506593	1.67619	2.6426	-0.64943	0.587683	0.0758044	-0.68346	0.722978	0.338187	-0.741847	-0.682524	0.0750806
ENSG00000152086	-0.283506	-0.432911	-0.433779	-0.776158	-0.462141	2.34439	2.33966	-0.610524	0.0193334	-0.353837	-0.648077	0.241044	0.837335	-0.469626	-0.64703	-0.664173
ENSG00000153820	-0.0998646	-0.458036	-0.453067	-0.387801	-0.204636	2.04758	2.33251	-0.737369	-0.8021	-0.693481	-0.780534	0.571232	1.05311	-0.858813	-0.546831	0.0180955
ENSG00000164532	-0.570781	-0.20015	-0.678828	-0.336631	-0.45222	2.42417	2.53061	-0.598504	-0.655412	-0.206935	-0.636421	0.143305	0.0813815	-0.351326	-0.0623041	-0.429951
ENSG00000095587	-0.132181	-1.05988	-1.06078	-0.412851	-0.768545	2.28297	1.79675	0.832769	0.0778009	0.190644	-0.143494	-0.469168	0.592632	0.322734	-1.00763	-1.04177
ENSG00000101463	-0.60854	-1.11883	-0.414797	-0.960466	-0.826328	1.3357	2.49583	0.43862	-1.09279	0.549408	-0.0463665	0.00413387	0.0936548	0.589284	-1.06911	0.630586
ENSG00000075886	-0.904521	-0.768997	-0.142024	-0.421863	-0.732461	2.77246	1.74275	-0.944131	0.377198	-0.108754	-0.997923	0.14312	0.0942387	0.118546	-0.217468	-0.0101681
ENSG00000101440	-0.449535	-0.541062	-0.541684	-0.353931	-0.325273	3.37792	0.902123	-0.473521	-0.522053	-0.00674429	-0.505978	-0.188557	-0.012087	0.665327	-0.505074	-0.519866
ENSG00000282917	-0.321868	-0.419267	-0.419964	-0.507513	-0.190008	2.9652	2.03366	-0.346517	-0.398246	-0.478496	-0.380895	-0.403396	0.0882065	-0.445105	-0.37993	-0.395862
ENSG00000198786	0.0840989	-0.512564	-0.114622	-0.195014	2.06369	2.11075	1.05735	-0.27285	-0.305437	-1.19581	0.196977	-0.647207	-1.06771	-1.10104	-0.516263	0.415639
ENSG00000198938	0.274134	-0.581417	-0.361734	-0.49753	1.79451	2.362	1.0255	-0.112411	-0.187996	-1.24932	0.118857	-0.616616	-1.04001	-1.06122	-0.195704	0.328955
ENSG00000198888	0.330961	-0.567114	-0.339644	-0.264896	1.75377	2.52087	0.943183	-0.322322	-0.230591	-0.704943	0.0736329	-0.61072	-1.17573	-1.13988	-0.529282	0.262701
ENSG00000198712	0.00326517	-0.581995	-0.420329	-0.661805	1.88665	2.44023	1.02533	-0.261171	-0.138591	-0.795853	0.162428	-0.589144	-1.10915	-0.929791	-0.39693	0.36685
ENSG00000198727	0.244696	-0.477241	-0.301775	-0.439471	1.79493	2.39161	1.03386	-0.237179	-0.288998	-1.29115	0.13046	-0.478327	-1.08451	-1.00458	-0.295909	0.303595
ENSG00000198763	0.335402	-0.674616	-0.159049	-0.238724	1.71872	2.49514	1.0546	-0.357969	-0.29741	-1.01034	0.116547	-0.534214	-1.01988	-1.11196	-0.470563	0.154318
ENSG00000198899	0.420806	-0.581111	-0.299457	-0.289977	1.43939	2.62675	1.20391	-0.195664	-0.288635	-1.04408	-0.39833	-0.426306	-1.05634	-0.955337	-0.463626	0.308016
ENSG00000060138	2.66699	-0.530054	0.0229975	-0.101786	0.684134	1.04933	0.501225	-0.849426	0.662156	-1.14185	0.294393	-0.406752	-1.16364	-1.24873	-0.376414	-0.062568
ENSG00000022267	2.9533	0.216152	-0.357515	0.281489	-0.00166478	1.15292	0.826415	-0.664741	0.0696215	-1.04088	-0.555289	-0.0584012	-0.941939	-0.765245	-0.752735	-0.361487
ENSG00000174437	2.52256	-0.552764	-0.415392	-0.0389623	-0.590764	1.52248	1.61661	-0.467908	0.21739	-0.127002	-0.848954	-0.37596	-0.488561	-0.314316	-0.73025	-0.928204
ENSG00000198626	-1.44481	-0.210725	-0.421184	-0.713358	-0.124898	1.62577	2.97925	-0.289022	-0.601748	-0.18771	-0.0900547	-0.181848	-0.0959586	-0.0139225	0.0964559	-0.326234
ENSG00000145390	1.34333	0.306303	2.12941	1.0461	-1.06084	-0.897011	0.484521	-1.33998	-0.25807	0.145004	0.246433	0.488618	0.283679	-1.3302	-0.88269	-0.704621
ENSG00000071282	2.23382	0.598394	1.14196	0.55633	-0.599666	-1.30394	-1.03435	-0.527498	-0.176599	-0.234906	1.28341	-0.231021	-1.16295	-1.06011	-0.0831657	0.6003
ENSG00000196616	0.914876	1.27247	-0.458527	2.69834	-0.869935	-0.558905	0.430899	0.343869	0.296529	-0.764425	-0.800871	-0.174208	-0.56726	-1.06322	-0.914821	0.21519
ENSG00000182253	2.43327	-0.299934	0.00589867	0.265085	-0.73604	1.26435	1.56366	-1.01264	0.423161	-1.07695	-0.0748687	-0.269736	-0.699425	-0.928482	-0.135328	-0.722015
ENSG00000172403	2.58328	0.49277	-0.102272	0.112832	-0.176848	0.81249	1.14481	-0.659373	0.641266	-1.2667	-0.251232	0.196458	-0.941112	-1.37263	-0.607788	-0.605957
ENSG00000136383	2.63496	-0.540681	-0.0170942	-0.226069	-1.49095	0.51196	1.68052	-0.478477	0.775011	-0.628744	0.0361966	-0.195278	-0.556101	-0.374534	-0.405735	-0.724982
ENSG00000070182	2.24027	-0.297403	-0.267962	-0.719127	0.408064	0.374003	1.25239	-0.525051	1.48582	-1.35607	0.235875	-0.0957131	-0.906822	-1.04381	0.248978	-1.03344
ENSG00000130600	2.54131	0.360244	-0.801291	-0.421842	-0.14867	0.89815	1.15717	-0.438874	0.947457	-1.06351	-1.09379	-1.00465	-0.701266	-0.630197	0.0809655	0.318789
ENSG00000128591	2.38098	-0.506247	-0.584248	-0.488551	-0.760718	1.32448	1.63547	-0.532769	1.09938	-0.380334	-0.807764	-0.544343	-0.532026	-0.288395	-0.606796	-0.408124
ENSG00000164309	2.14992	-0.268816	-1.05497	-0.350293	-0.242493	1.69372	1.79092	-0.67043	0.443601	-0.517046	-0.158627	-0.121432	-0.42054	-0.727031	-0.572838	-0.973638
ENSG00000175084	1.94301	-0.329423	-0.369163	0.0235645	-0.219418	1.47027	1.85564	-0.323406	1.05345	-1.09277	-0.896631	-0.322491	-0.706663	-0.8544	-0.720536	-0.511031
ENSG00000152082	0.0778813	-1.15475	-0.592832	-1.6307	1.08983	1.85751	1.05378	0.40634	1.19462	-0.0493908	-0.485115	-1.42939	-0.910283	0.0899292	0.0476119	0.434955
ENSG00000113407	-0.659895	-1.34555	-0.513279	-1.32648	2.10613	2.01672	-0.885414	0.530634	0.511975	-0.134089	0.0603854	0.459846	-0.718228	-0.262322	-0.107259	0.266828
ENSG00000185885	-0.57273	-0.890566	-1.78237	-0.527934	1.77839	1.25277	0.959489	0.659936	0.361794	-1.34329	0.419897	-0.816233	-0.529024	0.144861	-0.215042	1.10006
ENSG00000173372	-1.34856	-0.980912	-1.27048	-0.305295	0.835732	1.94706	-0.933427	0.369995	0.7349	0.0341261	-0.842161	-0.710272	1.42899	1.08387	-0.165862	0.122298
ENSG00000139329	-0.542244	-0.737412	-1.17701	-0.185326	-0.476322	-0.625582	-0.0408902	-0.323929	-0.331667	1.22642	-0.616275	0.220328	1.83618	1.81077	-1.30772	1.27068
ENSG00000166340	-0.848449	-0.732578	-1.05807	-0.908021	2.08261	1.40314	-0.254079	-0.00816419	0.689178	0.0363843	-0.556457	-0.927988	0.949584	0.933954	0.517851	-1.3189
ENSG00000083444	-1.23745	-0.744525	-0.407895	-1.03314	1.45914	2.88207	0.130235	-0.576238	-0.112469	-0.051785	-0.143865	-0.0595424	-0.182493	0.592171	0.155502	-0.669714
ENSG00000163956	-0.861883	-1.20636	-1.34775	-1.25586	1.749	1.20844	0.959554	1.2406	0.480948	-0.625738	0.269967	-0.366274	-0.411588	-0.178799	0.990816	-0.645062
ENSG00000211677	-1.28	-0.845871	-1.08297	-0.588771	1.23637	0.0971785	-1.78362	0.341779	0.303559	0.679872	0.266811	-1.07853	1.72978	0.863657	0.808061	0.332684
ENSG00000211679	-1.74735	-0.408797	-1.02929	-0.337091	1.44416	0.616033	-1.32314	0.381623	-0.482683	0.106875	0.0935315	-0.994116	1.79453	1.21713	0.532396	0.136199
ENSG00000148773	-1.8887	-0.15892	-0.642013	-1.71181	0.451939	-0.956313	-1.03623	1.316	0.359688	0.612218	1.04229	0.986923	0.49383	-0.219383	1.10664	0.243838
ENSG00000182492	-2.20484	-1.20009	-0.833323	-1.13309	1.56902	0.710709	-0.651664	0.0200163	0.0521256	0.0940649	0.477773	0.269175	-0.0122362	0.928308	0.555699	1.35836
ENSG00000186340	-0.857823	-0.236891	-1.4859	-2.03296	0.351576	0.096921	-1.06087	0.125493	0.957618	1.26966	1.36272	-0.346309	-0.438301	0.965758	0.862989	0.466323
ENSG00000276168	-0.925768	-0.640804	-1.00607	-0.193299	1.94223	1.25808	-0.659095	1.6427	0.0853829	-0.486964	-1.61172	-0.173833	-0.547617	0.86981	-0.0648505	0.51181
ENSG00000211896	-1.47984	-0.538921	-1.18603	-0.688362	1.6103	0.221244	-1.6833	0.698811	-0.0915847	0.546311	0.198227	-1.01972	1.2369	0.850732	0.943265	0.381966
ENSG00000211592	-1.46673	-0.494124	-1.35104	-0.509123	1.6643	0.165448	-1.67008	0.345517	0.136419	0.604585	0.0536185	-0.947377	1.26045	1.09704	0.800703	0.310396
ENSG00000211895	-1.45298	-0.638255	-1.57671	-0.196593	1.32187	0.342093	-1.65535	0.524496	0.739868	0.67153	0.111088	-0.964494	1.38637	0.975567	0.50393	-0.0924336
ENSG00000120694	-0.591349	-0.604985	-0.6845	-0.237386	0.463561	1.7371	-0.792859	-0.715987	-0.571007	1.59318	-0.525472	1.85362	-0.760655	1.15622	-0.551498	-0.767991
ENSG00000173110	-1.12449	-0.277986	-0.808375	-0.6946	0.775634	2.38742	-1.01128	-0.288238	-0.0270413	1.13364	-0.358092	1.30753	-0.815853	0.859452	-0.411012	-0.64671
ENSG00000198804	0.106601	-0.57478	-0.432289	-0.649238	1.83543	2.45863	0.957985	-0.200817	-0.0901901	-0.84548	0.277598	-0.593362	-1.25548	-0.89138	-0.325399	0.222173
ENSG00000198886	0.189858	-0.57513	-0.290901	-0.470762	1.89683	2.44961	0.928899	-0.32833	-0.0694613	-0.854721	-0.132774	-0.502392	-1.13521	-1.08135	-0.395486	0.371319
ENSG00000164692	-1.28519	-0.726158	-0.413599	-1.42968	0.83471	-0.628873	-0.866381	-0.59999	1.0359	2.05835	0.0958507	-0.315082	0.583938	1.50734	0.499045	-0.350177
ENSG00000168542	-1.51722	-0.869923	-0.519697	-1.28855	0.783967	-1.2233	-0.671863	-0.349592	0.925896	1.54502	0.179134	-0.233813	1.08292	1.55391	0.637569	-0.034466
ENSG00000108821	-1.49212	-0.670657	-0.382655	-1.37672	1.16563	-1.73169	-0.855741	0.107517	1.15761	1.19025	0.601273	-0.265563	0.160553	0.993912	0.683777	0.714635
ENSG00000163050	2.77921	-0.177213	-1.15175	-0.127	-0.37487	0.76188	1.50054	-0.718019	0.719931	-0.604082	-0.512936	-0.614177	-0.355233	-0.379866	0.0398307	-0.786244
ENSG00000101605	2.39398	-0.0397467	-0.561162	-0.511194	-0.590466	1.53498	1.7174	-0.193222	0.17357	-0.559387	-0.955693	0.0831719	-0.290973	-0.594882	-0.86404	-0.742329
ENSG00000004799	2.3935	-0.893653	-0.516321	0.155397	-0.596218	1.22898	1.07786	-0.137548	1.07468	-0.546555	-0.579541	-0.28588	0.528657	-1.25871	-0.667857	-0.976791
ENSG00000114854	2.08199	-0.0295462	-0.17675	-0.224214	-0.310851	1.78396	1.64998	-0.796204	0.5819	-0.834176	-0.622486	-0.226798	-0.75542	-0.384363	-1.21993	-0.517095
ENSG00000122367	2.06375	0.0538089	-0.439498	-0.242145	-1.14181	1.49165	1.92224	-0.0280337	0.54581	-0.973119	-0.759565	-0.367925	-0.284717	-0.836458	-0.601543	-0.402443
ENSG00000077522	2.13636	0.109299	-0.37294	-0.222113	-1.25465	1.44314	1.62724	-0.675612	0.995832	-0.764917	-0.355936	-0.34798	-0.487823	-1.04798	-0.453893	-0.328032
ENSG00000092054	1.71142	-0.120987	-0.784378	-0.667241	-0.852512	1.42164	2.09197	-0.626988	0.873386	-0.8565	-0.920817	-0.0129907	-0.116568	-0.939122	-0.43076	0.230452
ENSG00000210082	-0.715934	-0.525671	-0.274256	-0.962234	2.13068	1.90959	-0.0536229	0.942492	0.276065	-1.00321	0.354635	-0.973391	-1.07796	-0.696042	0.10373	0.565132
ENSG00000211459	0.209287	-0.354151	-0.531522	-0.0209506	1.68824	2.36084	1.42669	0.111419	-0.261367	-0.87096	-0.502723	-0.974141	-0.921865	-0.915963	-0.582532	0.139698
