# Supplementary material for: Diffuse alveolar damage patterns reflect the immunological and molecular heterogeneity in fatal COVID-19
Source: eBioMedicine. 2022 Aug 24;83:104229. doi: 10.1016/j.ebiom.2022.104229 (PMC9398470; doi:10.1016/j.ebiom.2022.104229)
Supplement: Supplementary file 6 [file mmc6.xlsx]

## Sheet: GO_BP_Up_Genes
ID	Description	GeneRatio	BgRatio	pvalue	p.adjust	qvalue	geneID	Count
GO:1902600	proton transmembrane transport	9/106	169/21066	1,87541031662885e-07	3,33823036359935e-05	2,91182128108164e-05	ATP6/ATP8/CYTB/ND4/COX2/COX3/COX1/ND5/ATP6V0E2	9
GO:0014706	striated muscle tissue development	9/106	378/21066	0,000124524763493164	0,00549286336834751	0,00479123209243795	MYBPC3/TBX20/HAND1/TNNI3/TNNT2/TLL2/RYR2/FHL2/IGF1	9
GO:0060537	muscle tissue development	9/106	399/21066	0,000186633012352762	0,00722188613017208	0,00629939801419504	MYBPC3/TBX20/HAND1/TNNI3/TNNT2/TLL2/RYR2/FHL2/IGF1	9
GO:0006959	humoral immune response	9/106	454/21066	0,000480380261173726	0,0144928282184616	0,0126415858203612	PI3/PGLYRP1/PF4/IGHV2-26/DEFA4/CAMP/LTF/IGHA2/C1QA	9
GO:0003205	cardiac chamber development	8/106	156/21066	1,23273672893713e-06	0,000156733669822007	0,000136713283848291	MYBPC3/TBX20/HAND1/TNNI3/TNNT2/SCN5A/RYR2/FHL2	8
GO:0048738	cardiac muscle tissue development	8/106	224/21066	1,77853790195456e-05	0,00117251757980708	0,00102274596701091	MYBPC3/TBX20/HAND1/TNNI3/TNNT2/RYR2/FHL2/IGF1	8
GO:0060047	heart contraction	8/106	288/21066	0,000104890679122924	0,0050250414560527	0,00438316744392533	MYBPC3/TNNI3/TNNT2/CORIN/SCN5A/SLC4A3/RYR2/EHD3	8
GO:0003015	heart process	8/106	298/21066	0,000132692766763451	0,00549286336834751	0,00479123209243795	MYBPC3/TNNI3/TNNT2/CORIN/SCN5A/SLC4A3/RYR2/EHD3	8
GO:0007517	muscle organ development	8/106	334/21066	0,000287790854640309	0,0100444651227402	0,00876143468719206	MYBPC3/TBX20/HAND1/TNNI3/TNNT2/TLL2/RYR2/IGF1	8
GO:0070482	response to oxygen levels	8/106	429/21066	0,00146918328484441	0,0297175709888983	0,0259215950376257	TERT/ATP6/CYTB/ND4/RYR2/ND5/PGF/PLOD1	8
GO:0003012	muscle system process	8/106	474/21066	0,00272947026657558	0,0476319321029855	0,0415476640165013	MYBPC3/TBX20/TNNI3/TNNT2/SCN5A/RYR2/IGF1/EHD3	8
GO:0006120	mitochondrial electron transport, NADH to ubiquinone	7/106	70/21066	6,17577050192095e-08	1,22143016593548e-05	1,06541070062379e-05	ND3/ND2/ND4/ND1/ND6/ND4L/ND5	7
GO:0030219	megakaryocyte differentiation	7/106	108/21066	1,22861244147899e-06	0,000156733669822007	0,000136713283848291	PF4/H3C12/ITGA2B/MPIG6B/H3C15/H3C14/H4C12	7
GO:0003206	cardiac chamber morphogenesis	7/106	116/21066	1,98807581027599e-06	0,000208163231899486	0,000181573487316228	MYBPC3/TBX20/HAND1/TNNI3/TNNT2/RYR2/FHL2	7
GO:0003231	cardiac ventricle development	7/106	117/21066	2,10591670730302e-06	0,000208251763277743	0,000181650710132863	MYBPC3/TBX20/HAND1/TNNI3/TNNT2/SCN5A/RYR2	7
GO:2001236	regulation of extrinsic apoptotic signaling pathway	7/106	173/21066	2,74562136393446e-05	0,00171885653939884	0,00149929828244429	TERT/PF4/DEDD2/IFI6/BID/SRPX/IGF1	7
GO:0019730	antimicrobial humoral response	7/106	178/21066	3,29510030928924e-05	0,00195509285017828	0,00170535893200057	PI3/PGLYRP1/PF4/DEFA4/CAMP/LTF/IGHA2	7
GO:0030168	platelet activation	7/106	183/21066	3,93200888846805e-05	0,00225773413595907	0,0019693423125604	GP9/PF4/TREML1/GP1BB/ITGA2B/MPIG6B/SERPINE2	7
GO:0003007	heart morphogenesis	7/106	243/21066	0,00023041875363021	0,00837031390738312	0,0073011312911828	MYBPC3/TBX20/HAND1/TNNI3/TNNT2/RYR2/FHL2	7
GO:0097191	extrinsic apoptotic signaling pathway	7/106	245/21066	0,000242211210358426	0,00862271908875996	0,00752129547955112	TERT/PF4/DEDD2/IFI6/BID/SRPX/IGF1	7
GO:0008016	regulation of heart contraction	7/106	253/21066	0,000294346790738981	0,0100757170676036	0,00878869466275298	TNNI3/TNNT2/CORIN/SCN5A/SLC4A3/RYR2/EHD3	7
GO:0090257	regulation of muscle system process	7/106	259/21066	0,000339082978130261	0,011177179649479	0,00974946184682524	MYBPC3/TNNI3/TNNT2/SCN5A/RYR2/IGF1/EHD3	7
GO:0045637	regulation of myeloid cell differentiation	7/106	299/21066	0,000795625102890279	0,0205248214948507	0,0179030820253724	PF4/LTF/H3C12/ITGA2B/H3C15/H3C14/H4C12	7
GO:1903522	regulation of blood circulation	7/106	304/21066	0,000876536120536851	0,0216699207577166	0,0189019119560213	TNNI3/TNNT2/CORIN/SCN5A/SLC4A3/RYR2/EHD3	7
GO:0006936	muscle contraction	7/106	364/21066	0,00244995335472275	0,0431773957565	0,0376621281731741	MYBPC3/TBX20/TNNI3/TNNT2/SCN5A/RYR2/EHD3	7
GO:0010038	response to metal ion	7/106	372/21066	0,00276474014178983	0,0477790043920961	0,0416759500167603	TERT/TNNT2/CYTB/SCN5A/RYR2/COX1/C1QA	7
GO:0055008	cardiac muscle tissue morphogenesis	6/106	57/21066	4,146114076419e-07	6,70916641456893e-05	5,85217058633304e-05	MYBPC3/TBX20/HAND1/TNNI3/TNNT2/RYR2	6
GO:0060415	muscle tissue morphogenesis	6/106	67/21066	1,09476344103036e-06	0,000156733669822007	0,000136713283848291	MYBPC3/TBX20/HAND1/TNNI3/TNNT2/RYR2	6
GO:0003208	cardiac ventricle morphogenesis	6/106	70/21066	1,42090738840419e-06	0,000168614343423964	0,000147076378799732	MYBPC3/TBX20/HAND1/TNNI3/TNNT2/RYR2	6
GO:0048644	muscle organ morphogenesis	6/106	73/21066	1,82242564564397e-06	0,000202744853077891	0,000176847225481898	MYBPC3/TBX20/HAND1/TNNI3/TNNT2/RYR2	6
GO:0010257	NADH dehydrogenase complex assembly	6/106	80/21066	3,12679494475964e-06	0,000256625117795168	0,000223845090921273	ND3/ND2/ND4/ND1/ND6/ND5	6
GO:0032981	mitochondrial respiratory chain complex I assembly	6/106	80/21066	3,12679494475964e-06	0,000256625117795168	0,000223845090921273	ND3/ND2/ND4/ND1/ND6/ND5	6
GO:0045652	regulation of megakaryocyte differentiation	6/106	85/21066	4,45926055510716e-06	0,00031749935152363	0,00027694355026455	PF4/H3C12/ITGA2B/H3C15/H3C14/H4C12	6
GO:0033108	mitochondrial respiratory chain complex assembly	6/106	117/21066	2,80038424958238e-05	0,00171885653939884	0,00149929828244429	ND3/ND2/ND4/ND1/ND6/ND5	6
GO:0060048	cardiac muscle contraction	6/106	141/21066	7,96013800685118e-05	0,00393584601449864	0,0034331004561712	MYBPC3/TNNI3/TNNT2/SCN5A/RYR2/EHD3	6
GO:0006937	regulation of muscle contraction	6/106	169/21066	0,00021455700836379	0,00795648906015723	0,00694016638896033	MYBPC3/TNNI3/TNNT2/SCN5A/RYR2/EHD3	6
GO:0006941	striated muscle contraction	6/106	184/21066	0,000338844609563741	0,011177179649479	0,00974946184682524	MYBPC3/TNNI3/TNNT2/SCN5A/RYR2/EHD3	6
GO:0055010	ventricular cardiac muscle tissue morphogenesis	5/106	44/21066	2,7250135638914e-06	0,000255290744406668	0,0002226811638083	MYBPC3/HAND1/TNNI3/TNNT2/RYR2	5
GO:0003229	ventricular cardiac muscle tissue development	5/106	50/21066	5,19058310494831e-06	0,00035535530487723	0,000309963970842055	MYBPC3/HAND1/TNNI3/TNNT2/RYR2	5
GO:0019731	antibacterial humoral response	5/106	82/21066	5,8840334037183e-05	0,00317381195715714	0,00276840487096794	PI3/DEFA4/CAMP/LTF/IGHA2	5
GO:0031640	killing of cells of other organism	5/106	85/21066	6,98963582849508e-05	0,00365927993374154	0,00319186156254806	PGLYRP1/PF4/DEFA4/CAMP/LTF	5
GO:0009060	aerobic respiration	5/106	87/21066	7,81119183178568e-05	0,00393584601449864	0,0034331004561712	ND4/COX2/ND1/COX3/COX1	5
GO:0061844	antimicrobial humoral immune response mediated by antimicrobial peptide	5/106	93/21066	0,000107276165915732	0,0050250414560527	0,00438316744392533	PGLYRP1/PF4/DEFA4/CAMP/LTF	5
GO:0006942	regulation of striated muscle contraction	5/106	97/21066	0,000130926946869017	0,00549286336834751	0,00479123209243795	MYBPC3/TNNI3/SCN5A/RYR2/EHD3	5
GO:0070252	actin-mediated cell contraction	5/106	125/21066	0,000426336283349186	0,0137977924429373	0,0120353304868909	MYBPC3/TNNI3/TNNT2/SCN5A/RYR2	5
GO:0045814	negative regulation of gene expression, epigenetic	5/106	135/21066	0,000605747043101893	0,0176758973233011	0,0154180653766228	H3C12/H3C15/H3C14/H4C12/H2AX	5
GO:0060964	regulation of gene silencing by miRNA	5/106	135/21066	0,000605747043101893	0,0176758973233011	0,0154180653766228	TERT/H3C12/H3C15/H3C14/H4C12	5
GO:0060147	regulation of posttranscriptional gene silencing	5/106	138/21066	0,00066922429635468	0,0189082420239894	0,0164929964431604	TERT/H3C12/H3C15/H3C14/H4C12	5
GO:0002576	platelet degranulation	5/106	139/21066	0,000691451275052185	0,018935127224506	0,0165164474607607	ORM2/PF4/LY6G6F/ITGA2B/IGF1	5
GO:0060966	regulation of gene silencing by RNA	5/106	139/21066	0,000691451275052185	0,018935127224506	0,0165164474607607	TERT/H3C12/H3C15/H3C14/H4C12	5
GO:0097549	chromatin organization involved in negative regulation of transcription	5/106	143/21066	0,000785926388521455	0,0205248214948507	0,0179030820253724	H3C12/H3C15/H3C14/H4C12/H2AX	5
GO:0034401	chromatin organization involved in regulation of transcription	5/106	155/21066	0,00112755666001582	0,0252426483288605	0,0220182769278943	H3C12/H3C15/H3C14/H4C12/H2AX	5
GO:0061337	cardiac conduction	5/106	155/21066	0,00112755666001582	0,0252426483288605	0,0220182769278943	CORIN/SCN5A/SLC4A3/RYR2/EHD3	5
GO:0030048	actin filament-based movement	5/106	157/21066	0,00119373354283757	0,0256005506777214	0,0223304625958835	MYBPC3/TNNI3/TNNT2/SCN5A/RYR2	5
GO:0060968	regulation of gene silencing	5/106	157/21066	0,00119373354283757	0,0256005506777214	0,0223304625958835	TERT/H3C12/H3C15/H3C14/H4C12	5
GO:0006334	nucleosome assembly	5/106	164/21066	0,00144815574072427	0,0296289335458529	0,0258442797043956	H3C12/H3C15/H3C14/H4C12/H2AX	5
GO:0000183	rDNA heterochromatin assembly	4/106	40/21066	4,81395216944799e-05	0,00267776089425544	0,00233571692432098	H3C12/H3C15/H3C14/H4C12	4
GO:2001239	regulation of extrinsic apoptotic signaling pathway in absence of ligand	4/106	57/21066	0,000194854846517496	0,00737960908087539	0,00643697421306399	TERT/PF4/IFI6/SRPX	4
GO:0031507	heterochromatin assembly	4/106	71/21066	0,00045413372318747	0,013976387348688	0,0121911125602099	H3C12/H3C15/H3C14/H4C12	4
GO:0055117	regulation of cardiac muscle contraction	4/106	80/21066	0,000714065002754597	0,0189706821627341	0,0165474607865362	TNNI3/SCN5A/RYR2/EHD3	4
GO:0070828	heterochromatin organization	4/106	80/21066	0,000714065002754597	0,0189706821627341	0,0165474607865362	H3C12/H3C15/H3C14/H4C12	4
GO:0038034	signal transduction in absence of ligand	4/106	83/21066	0,000820153331647237	0,0205615905680575	0,0179351543985126	TERT/PF4/IFI6/SRPX	4
GO:0097192	extrinsic apoptotic signaling pathway in absence of ligand	4/106	83/21066	0,000820153331647237	0,0205615905680575	0,0179351543985126	TERT/PF4/IFI6/SRPX	4
GO:2000272	negative regulation of signaling receptor activity	4/106	85/21066	0,000896770360099969	0,0218664553558623	0,0190733421939071	MTRNR2L8/MTRNR2L3/MTRNR2L2/LRPAP1	4
GO:0043462	regulation of ATPase activity	4/106	93/21066	0,00125402712078206	0,0265734318451436	0,0231790727212222	MYBPC3/TNNI3/TNNT2/LTF	4
GO:0097194	execution phase of apoptosis	4/106	98/21066	0,00152200354195698	0,0304400708391395	0,0265518063203612	DEDD2/MTRNR2L8/MTRNR2L3/MTRNR2L2	4
GO:0021549	cerebellum development	4/106	99/21066	0,00158001825603616	0,0306576168897349	0,0267415641113891	ND4/SCN5A/COX1/SERPINE2	4
GO:0022037	metencephalon development	4/106	106/21066	0,00202989760629243	0,0368695687673524	0,0321600318934623	ND4/SCN5A/COX1/SERPINE2	4
GO:0032780	negative regulation of ATPase activity	3/106	20/21066	0,000132637668560532	0,00549286336834751	0,00479123209243795	TNNI3/TNNT2/LTF	3
GO:1900118	negative regulation of execution phase of apoptosis	3/106	20/21066	0,000132637668560532	0,00549286336834751	0,00479123209243795	MTRNR2L8/MTRNR2L3/MTRNR2L2	3
GO:0006123	mitochondrial electron transport, cytochrome c to oxygen	3/106	21/21066	0,000154178433129504	0,00609861357712259	0,00531960675709983	COX2/COX3/COX1	3
GO:0019646	aerobic electron transport chain	3/106	21/21066	0,000154178433129504	0,00609861357712259	0,00531960675709983	COX2/COX3/COX1	3
GO:0038111	interleukin-7-mediated signaling pathway	3/106	30/21066	0,000455410374283094	0,013976387348688	0,0121911125602099	H3C12/H3C15/H3C14	3
GO:1900117	regulation of execution phase of apoptosis	3/106	30/21066	0,000455410374283094	0,013976387348688	0,0121911125602099	MTRNR2L8/MTRNR2L3/MTRNR2L2	3
GO:0002227	innate immune response in mucosa	3/106	34/21066	0,000661491036883836	0,0189082420239894	0,0164929964431604	DEFA4/CAMP/LTF	3
GO:1903115	regulation of actin filament-based movement	3/106	39/21066	0,000991991960862574	0,0238614282477754	0,0208134870877994	MYBPC3/SCN5A/RYR2	3
GO:0098760	response to interleukin-7	3/106	40/21066	0,00106852053701134	0,0250258757352655	0,0218291937962843	H3C12/H3C15/H3C14	3
GO:0098761	cellular response to interleukin-7	3/106	40/21066	0,00106852053701134	0,0250258757352655	0,0218291937962843	H3C12/H3C15/H3C14	3
GO:0030049	muscle filament sliding	3/106	41/21066	0,00114868231159422	0,0252426483288605	0,0220182769278943	MYBPC3/TNNI3/TNNT2	3
GO:0033275	actin-myosin filament sliding	3/106	41/21066	0,00114868231159422	0,0252426483288605	0,0220182769278943	MYBPC3/TNNI3/TNNT2	3
GO:0002385	mucosal immune response	3/106	44/21066	0,00141160886933373	0,0292170207838842	0,02548498264709	DEFA4/CAMP/LTF	3
GO:1901099	negative regulation of signal transduction in absence of ligand	3/106	47/21066	0,00170949471779074	0,0320305326070264	0,0279391103461644	TERT/PF4/IFI6	3
GO:2001240	negative regulation of extrinsic apoptotic signaling pathway in absence of ligand	3/106	47/21066	0,00170949471779074	0,0320305326070264	0,0279391103461644	TERT/PF4/IFI6	3
GO:0002251	organ or tissue specific immune response	3/106	48/21066	0,00181683596353624	0,0336871668239011	0,0293841342786837	DEFA4/CAMP/LTF	3
GO:0006617	SRP-dependent cotranslational protein targeting to membrane, signal sequence recognition	2/106	10/21066	0,00109932071796285	0,0252426483288605	0,0220182769278943	RN7SL3/RN7SL1	2
GO:0086070	SA node cell to atrial cardiac muscle cell communication	2/106	11/21066	0,00133920501905131	0,0280445286342509	0,0244622588619279	SCN5A/RYR2	2
GO:0003207	cardiac chamber formation	2/106	12/21066	0,00160177436558727	0,0306576168897349	0,0267415641113891	TBX20/HAND1	2
GO:0086016	AV node cell action potential	2/106	12/21066	0,00160177436558727	0,0306576168897349	0,0267415641113891	SCN5A/RYR2	2
GO:0086027	AV node cell to bundle of His cell signaling	2/106	12/21066	0,00160177436558727	0,0306576168897349	0,0267415641113891	SCN5A/RYR2	2
GO:0086067	AV node cell to bundle of His cell communication	2/106	13/21066	0,00188679873460867	0,0346237293567365	0,0302010649326944	SCN5A/RYR2	2
GO:0003214	cardiac left ventricle morphogenesis	2/106	14/21066	0,00219404980566023	0,0390540865407521	0,0340655101405141	HAND1/RYR2	2
GO:0035630	bone mineralization involved in bone maturation	2/106	14/21066	0,00219404980566023	0,0390540865407521	0,0340655101405141	LTF/IGF1	2
GO:0046034	ATP metabolic process	16/106	346/21066	1,92060071902544e-11	6,83733855973057e-09	5,96397065381584e-09	ND3/ATP6/ND2/ATP8/CYTB/ND4/COX2/ND1/ND6/COX3/COX1/ND4L/ND5/ALDOC/BID/IGF1	16
GO:0006119	oxidative phosphorylation	14/106	164/21066	9,75022918978476e-14	1,73554079578169e-10	1,51385137420342e-10	ND3/ATP6/ND2/ATP8/CYTB/ND4/COX2/ND1/ND6/COX3/COX1/ND4L/ND5/BID	14
GO:0015980	energy derivation by oxidation of organic compounds	13/106	297/21066	3,29909391821823e-09	7,34048396803556e-07	6,40284674917354e-07	ND3/ND2/CYTB/ND4/COX2/ND1/ND6/COX3/COX1/ND4L/ND5/BID/IGF1	13
GO:0042775	mitochondrial ATP synthesis coupled electron transport	12/106	113/21066	4,50657034289733e-13	2,9761351101483e-10	2,5959782894552e-10	ND3/ND2/CYTB/ND4/COX2/ND1/ND6/COX3/COX1/ND4L/ND5/BID	12
GO:0042773	ATP synthesis coupled electron transport	12/106	114/21066	5,01595805081173e-13	2,9761351101483e-10	2,5959782894552e-10	ND3/ND2/CYTB/ND4/COX2/ND1/ND6/COX3/COX1/ND4L/ND5/BID	12
GO:0022904	respiratory electron transport chain	12/106	131/21066	2,68556802815311e-12	1,19507777252814e-09	1,04242443198048e-09	ND3/ND2/CYTB/ND4/COX2/ND1/ND6/COX3/COX1/ND4L/ND5/BID	12
GO:0022900	electron transport chain	12/106	194/21066	2,73427673545612e-10	8,11168764851983e-08	7,07554067508383e-08	ND3/ND2/CYTB/ND4/COX2/ND1/ND6/COX3/COX1/ND4L/ND5/BID	12
GO:0045333	cellular respiration	12/106	204/21066	4,87890564478201e-10	1,240636006816e-07	1,0821632821133e-07	ND3/ND2/CYTB/ND4/COX2/ND1/ND6/COX3/COX1/ND4L/ND5/BID	12
GO:0007596	blood coagulation	11/106	377/21066	3,17177111881668e-06	0,000256625117795168	0,000223845090921273	GP9/PF4/TREML1/H3C12/GP1BB/ITGA2B/MPIG6B/H3C15/H3C14/SERPINE2/EHD3	11
GO:0007599	hemostasis	11/106	382/21066	3,59793283477951e-06	0,000266846685246147	0,000232761005758762	GP9/PF4/TREML1/H3C12/GP1BB/ITGA2B/MPIG6B/H3C15/H3C14/SERPINE2/EHD3	11
GO:0050817	coagulation	11/106	382/21066	3,59793283477951e-06	0,000266846685246147	0,000232761005758762	GP9/PF4/TREML1/H3C12/GP1BB/ITGA2B/MPIG6B/H3C15/H3C14/SERPINE2/EHD3	11

## Sheet: GO_BP_Down_Genes
ID	Description	GeneRatio	BgRatio	pvalue	p.adjust	qvalue	geneID	Count
GO:0008038	neuron recognition	3/44	48/21066	0,000137694750614732	0,0473506284325472	0,0348808413443754	SEMA3A/ROBO2/CNTN6	3
GO:0050919	negative chemotaxis	3/44	48/21066	0,000137694750614732	0,0473506284325472	0,0348808413443754	SEMA3A/NRG1/ROBO2	3
GO:0001754	eye photoreceptor cell differentiation	3/44	53/21066	0,000185142628818784	0,0473506284325472	0,0348808413443754	BBS4/NKD1/RP1	3
GO:0046548	retinal rod cell development	2/44	10/21066	0,000189832579991016	0,0473506284325472	0,0348808413443754	BBS4/RP1	2
GO:0006940	regulation of smooth muscle contraction	3/44	60/21066	0,000267707879263911	0,0473506284325472	0,0348808413443754	KIT/ITGA2/TACR1	3
GO:0009582	detection of abiotic stimulus	4/44	150/21066	0,000268635346690254	0,0473506284325472	0,0348808413443754	KIT/ITGA2/TACR1/RP1	4
GO:0060221	retinal rod cell differentiation	2/44	13/21066	0,000327734252465533	0,0473506284325472	0,0348808413443754	BBS4/RP1	2
GO:0045747	positive regulation of Notch signaling pathway	3/44	66/21066	0,000354873862238356	0,0473506284325472	0,0348808413443754	KIT/ROBO2/CNTN6	3
GO:0046530	photoreceptor cell differentiation	3/44	70/21066	0,000422050885445236	0,0473506284325472	0,0348808413443754	BBS4/NKD1/RP1	3
GO:0003341	cilium movement	4/44	170/21066	0,000432031281318861	0,0473506284325472	0,0348808413443754	BBS4/TACR1/TEKT1/TTC29	4

## Sheet: GO_MF_Up_Genes
ID	Description	GeneRatio	BgRatio	pvalue	p.adjust	qvalue	geneID	Count
GO:0009055	electron transfer activity	11/107	154/20600	4,75849921188224e-10	1,28955328642009e-07	1,17209349008468e-07	ND3/ND2/CYTB/ND4/COX2/ND1/ND6/COX3/COX1/ND4L/ND5	11
GO:0003954	NADH dehydrogenase activity	7/107	60/20600	2,57583637759743e-08	1,74512914582226e-06	1,58617292725736e-06	ND3/ND2/ND4/ND1/ND6/ND4L/ND5	7
GO:0008137	NADH dehydrogenase (ubiquinone) activity	7/107	60/20600	2,57583637759743e-08	1,74512914582226e-06	1,58617292725736e-06	ND3/ND2/ND4/ND1/ND6/ND4L/ND5	7
GO:0050136	NADH dehydrogenase (quinone) activity	7/107	60/20600	2,57583637759743e-08	1,74512914582226e-06	1,58617292725736e-06	ND3/ND2/ND4/ND1/ND6/ND4L/ND5	7
GO:0003955	NAD(P)H dehydrogenase (quinone) activity	7/107	63/20600	3,64330880570344e-08	1,97467337269127e-06	1,79480896954654e-06	ND3/ND2/ND4/ND1/ND6/ND4L/ND5	7
GO:0016655	oxidoreductase activity, acting on NAD(P)H, quinone or similar compound as acceptor	7/107	76/20600	1,36221417966868e-07	6,15266737817019e-06	5,59224768495562e-06	ND3/ND2/ND4/ND1/ND6/ND4L/ND5	7
GO:0016651	oxidoreductase activity, acting on NAD(P)H	7/107	122/20600	3,4330117739919e-06	0,000132906598678829	0,000120800715054753	ND3/ND2/ND4/ND1/ND6/ND4L/ND5	7
GO:0048019	receptor antagonist activity	4/107	32/20600	2,21170037902183e-05	0,000749213503393646	0,000680970906172512	MTRNR2L8/MTRNR2L3/MTRNR2L2/LRPAP1	4
GO:0015078	proton transmembrane transporter activity	6/107	130/20600	6,03649831892612e-05	0,0018176567160322	0,00165209427675873	ATP6/ATP8/COX2/COX3/COX1/ATP6V0E2	6
GO:1901681	sulfur compound binding	8/107	284/20600	0,000118530032967861	0,00321216389342902	0,00291958186468204	PF4/RYR2/LTF/PGF/GAL3ST4/MPIG6B/SERPINE2/LRPAP1	8
GO:0030547	receptor inhibitor activity	4/107	55/20600	0,000191378034670846	0,00471485885416356	0,00428540288162467	MTRNR2L8/MTRNR2L3/MTRNR2L2/LRPAP1	4
GO:0005539	glycosaminoglycan binding	7/107	252/20600	0,000347935241475169	0,00719289138850581	0,00653772221755821	PGLYRP1/PF4/LTF/PGF/MPIG6B/SERPINE2/LRPAP1	7
GO:0008201	heparin binding	6/107	188/20600	0,000449416023281875	0,00719289138850581	0,00653772221755821	PF4/LTF/PGF/MPIG6B/SERPINE2/LRPAP1	6
GO:0004129	cytochrome-c oxidase activity	3/107	29/20600	0,000451214588946859	0,00719289138850581	0,00653772221755821	COX2/COX3/COX1	3
GO:0015002	heme-copper terminal oxidase activity	3/107	29/20600	0,000451214588946859	0,00719289138850581	0,00653772221755821	COX2/COX3/COX1	3
GO:0016675	oxidoreductase activity, acting on a heme group of donors	3/107	29/20600	0,000451214588946859	0,00719289138850581	0,00653772221755821	COX2/COX3/COX1	3
GO:0016676	oxidoreductase activity, acting on a heme group of donors, oxygen as acceptor	3/107	29/20600	0,000451214588946859	0,00719289138850581	0,00653772221755821	COX2/COX3/COX1	3
GO:0046933	proton-transporting ATP synthase activity, rotational mechanism	2/107	16/20600	0,0030585280121877	0,0460478384057149	0,0418535412194107	ATP6/ATP8	2

## Sheet: GO_MF_Down_Genes
ID	Description	GeneRatio	BgRatio	pvalue	p.adjust	qvalue	geneID	Count
GO:0004252	serine-type endopeptidase activity	4/41	194/20600	0,000588025307892714	0,0440334007510538	0,0305976847324144	TPSD1/OVCH2/KLK7/LPA	4
GO:0008236	serine-type peptidase activity	4/41	213/20600	0,000833882556496145	0,0440334007510538	0,0305976847324144	TPSD1/OVCH2/KLK7/LPA	4
GO:0017171	serine hydrolase activity	4/41	215/20600	0,000863400014726546	0,0440334007510538	0,0305976847324144	TPSD1/OVCH2/KLK7/LPA	4
GO:0045499	chemorepellent activity	2/41	28/20600	0,00141378080331146	0,0460560728172713	0,0320031878537627	SEMA3A/NRG1	2
GO:0099094	ligand-gated cation channel activity	3/41	114/20600	0,00150963874046426	0,0460560728172713	0,0320031878537627	SCNN1G/GRIA1/KCNA10	3
GO:0043548	phosphatidylinositol 3-kinase binding	2/41	32/20600	0,00184580236268339	0,0460560728172713	0,0320031878537627	JAK2/FBXL2	2
GO:0005251	delayed rectifier potassium channel activity	2/41	35/20600	0,00220587616780407	0,0460560728172713	0,0320031878537627	KCNS3/KCNA10	2
GO:0015276	ligand-gated ion channel activity	3/41	145/20600	0,00299384139006334	0,0460560728172713	0,0320031878537627	SCNN1G/GRIA1/KCNA10	3
GO:0022834	ligand-gated channel activity	3/41	145/20600	0,00299384139006334	0,0460560728172713	0,0320031878537627	SCNN1G/GRIA1/KCNA10	3
GO:0004175	endopeptidase activity	5/41	500/20600	0,00301020083773015	0,0460560728172713	0,0320031878537627	TPSD1/OVCH2/KLK7/LPA/USP6	5
GO:0005178	integrin binding	3/41	154/20600	0,00354691450717142	0,0462114325844609	0,0321111433851431	ITGBL1/NRG1/ITGA2	3
GO:0042169	SH2 domain binding	2/41	45/20600	0,00362442608505576	0,0462114325844609	0,0321111433851431	JAK2/KIT	2

## Sheet: GO_CC_Up_Genes
ID	Description	GeneRatio	BgRatio	pvalue	p.adjust	qvalue	geneID	Count
GO:0070469	respirasome	11/110	118/21841	1,93702746814356e-11	4,06775768310147e-09	3,05846442338457e-09	ND3/ND2/CYTB/ND4/COX2/ND1/ND6/COX3/COX1/ND4L/ND5	11
GO:0098803	respiratory chain complex	10/110	102/21841	1,00162068448652e-10	1,05170171871084e-08	7,9075317196304e-09	ND3/ND2/CYTB/ND4/COX2/ND1/COX3/COX1/ND4L/ND5	10
GO:0098800	inner mitochondrial membrane protein complex	10/110	163/21841	1,00345743505396e-08	7,02420204537775e-07	5,28135492133665e-07	ND3/ATP6/ND2/ATP8/CYTB/ND4/ND1/COX1/ND4L/ND5	10
GO:1904724	tertiary granule lumen	7/110	68/21841	5,10148038405269e-08	2,14867154682891e-06	1,61554251641272e-06	PGLYRP1/FOLR3/MMP8/CAMP/LTF/CDA/ALDOC	7
GO:0005746	mitochondrial respirasome	8/110	103/21841	5,11588463530694e-08	2,14867154682891e-06	1,61554251641272e-06	ND3/ND2/CYTB/ND4/ND1/COX1/ND4L/ND5	8
GO:0035580	specific granule lumen	7/110	84/21841	2,23111830598701e-07	7,80891407095453e-06	5,8713639631237e-06	PGLYRP1/FOLR3/MMP8/ORM2/DEFA4/CAMP/LTF	7
GO:1990204	oxidoreductase complex	8/110	128/21841	2,77272452553478e-07	8,31817357660435e-06	6,25426584707094e-06	ND3/ND2/CYTB/ND4/ND1/COX1/ND4L/ND5	8
GO:0034774	secretory granule lumen	12/110	375/21841	4,27419770904158e-07	1,06205709822273e-05	7,98539171596036e-06	PGLYRP1/HSPA6/FOLR3/MMP8/ORM2/PF4/DEFA4/CAMP/LTF/CDA/ALDOC/IGF1	12
GO:0060205	cytoplasmic vesicle lumen	12/110	379/21841	4,78322351125961e-07	1,06205709822273e-05	7,98539171596036e-06	PGLYRP1/HSPA6/FOLR3/MMP8/ORM2/PF4/DEFA4/CAMP/LTF/CDA/ALDOC/IGF1	12
GO:0031983	vesicle lumen	12/110	381/21841	5,05741475344156e-07	1,06205709822273e-05	7,98539171596036e-06	PGLYRP1/HSPA6/FOLR3/MMP8/ORM2/PF4/DEFA4/CAMP/LTF/CDA/ALDOC/IGF1	12
GO:0031091	platelet alpha granule	7/110	102/21841	8,44544313463688e-07	1,38410819468893e-05	1,04068285314957e-05	ORM2/PF4/LY6G6F/TREML1/ITGA2B/SERPINE2/IGF1	7
GO:0005747	mitochondrial respiratory chain complex I	6/110	65/21841	9,22738796459289e-07	1,38410819468893e-05	1,04068285314957e-05	ND3/ND2/ND4/ND1/ND4L/ND5	6
GO:0030964	NADH dehydrogenase complex	6/110	65/21841	9,22738796459289e-07	1,38410819468893e-05	1,04068285314957e-05	ND3/ND2/ND4/ND1/ND4L/ND5	6
GO:0045271	respiratory chain complex I	6/110	65/21841	9,22738796459289e-07	1,38410819468893e-05	1,04068285314957e-05	ND3/ND2/ND4/ND1/ND4L/ND5	6
GO:0098798	mitochondrial protein-containing complex	10/110	299/21841	2,79173020080067e-06	3,90842228112094e-05	2,93866336926386e-05	ND3/ATP6/ND2/ATP8/CYTB/ND4/ND1/COX1/ND4L/ND5	10
GO:0042581	specific granule	8/110	215/21841	1,34141937734061e-05	0,000165704746612663	0,000124590035047115	PGLYRP1/FOLR3/MMP8/ORM2/DEFA4/CAMP/LTF/CEACAM8	8
GO:0070820	tertiary granule	8/110	215/21841	1,34141937734061e-05	0,000165704746612663	0,000124590035047115	PGLYRP1/FOLR3/MMP8/CAMP/LTF/CEACAM8/CDA/ALDOC	8
GO:0070069	cytochrome complex	4/110	36/21841	3,16840527747287e-05	0,000369647282371834	0,00027793028749762	CYTB/COX2/COX3/COX1	4
GO:0045277	respiratory chain complex IV	3/110	23/21841	0,000204545607009262	0,00226076723536553	0,00169982498899664	COX2/COX3/COX1	3
GO:0033177	proton-transporting two-sector ATPase complex, proton-transporting domain	3/110	24/21841	0,000232911001987473	0,00244556552086846	0,00183877106832215	ATP6/ATP8/ATP6V0E2	3
GO:0000786	nucleosome	5/110	112/21841	0,00025856984846188	0,0025856984846188	0,00194413419896151	H3C12/H3C15/H3C14/H4C12/H2AX	5
GO:0044815	DNA packaging complex	5/110	120/21841	0,000355815306485132	0,00339195344153703	0,00255034093348649	H3C12/H3C15/H3C14/H4C12/H2AX	5
GO:0036379	myofilament	3/110	28/21841	0,000371499662644532	0,00339195344153703	0,00255034093348649	MYBPC3/TNNI3/TNNT2	3
GO:0030017	sarcomere	6/110	214/21841	0,000757952829920772	0,00663208726180675	0,00498653177579455	MYBPC3/TNNI3/TNNT2/SCN5A/RYR2/FHL2	6
GO:0032993	protein-DNA complex	6/110	216/21841	0,000795528438863013	0,00668243888644931	0,00502439014018745	TERT/H3C12/H3C15/H3C14/H4C12/H2AX	6
GO:0000931	gamma-tubulin large complex	2/110	10/21841	0,0011016622164585	0,00856848390578837	0,00644246910209652	MZT2A/MZT2B	2
GO:0008274	gamma-tubulin ring complex	2/110	10/21841	0,0011016622164585	0,00856848390578837	0,00644246910209652	MZT2A/MZT2B	2
GO:0030016	myofibril	6/110	235/21841	0,00122876162048916	0,0092157121536687	0,00692910688245767	MYBPC3/TNNI3/TNNT2/SCN5A/RYR2/FHL2	6
GO:0005861	troponin complex	2/110	11/21841	0,00134205041498732	0,00971829610852885	0,00730698955528485	TNNI3/TNNT2	2
GO:0043292	contractile fiber	6/110	243/21841	0,00145745360470142	0,0102021752329099	0,00767080844579693	MYBPC3/TNNI3/TNNT2/SCN5A/RYR2/FHL2	6
GO:0005750	mitochondrial respiratory chain complex III	2/110	13/21841	0,00189078779616467	0,0124082949123307	0,00932954504686516	CYTB/COX1	2
GO:0045275	respiratory chain complex III	2/110	13/21841	0,00189078779616467	0,0124082949123307	0,00932954504686516	CYTB/COX1	2
GO:0072562	blood microparticle	5/110	180/21841	0,00219105163567104	0,0128256156628257	0,0096433200472374	HSPA6/ORM2/IGHA2/ITGA2B/HSPA1L	5
GO:0005786	signal recognition particle, endoplasmic reticulum targeting	2/110	14/21841	0,00219867697077013	0,0128256156628257	0,0096433200472374	RN7SL3/RN7SL1	2
GO:0045263	proton-transporting ATP synthase complex, coupling factor F(o)	2/110	14/21841	0,00219867697077013	0,0128256156628257	0,0096433200472374	ATP6/ATP8	2
GO:0048500	signal recognition particle	2/110	14/21841	0,00219867697077013	0,0128256156628257	0,0096433200472374	RN7SL3/RN7SL1	2
GO:0016469	proton-transporting two-sector ATPase complex	3/110	58/21841	0,00313613268772043	0,0177996720113862	0,0133832120386363	ATP6/ATP8/ATP6V0E2	3
GO:0009897	external side of plasma membrane	8/110	488/21841	0,00329268053148818	0,0181963924108557	0,013681498053275	FOLR3/IGHV2-26/SLC4A3/CXCR1/IGHA2/ITGA2B/FCGR3A/SERPINE2	8
GO:0005753	mitochondrial proton-transporting ATP synthase complex	2/110	21/21841	0,0049585841676723	0,0267000685951585	0,020075239545232	ATP6/ATP8	2
GO:0045259	proton-transporting ATP synthase complex	2/110	22/21841	0,00543659067155293	0,0278459522201492	0,0209368061805633	ATP6/ATP8	2
GO:0071682	endocytic vesicle lumen	2/110	22/21841	0,00543659067155293	0,0278459522201492	0,0209368061805633	PGLYRP1/LTF	2
GO:0031093	platelet alpha granule lumen	3/110	72/21841	0,00576112162835655	0,0288056081417827	0,0216583519863028	ORM2/PF4/IGF1	3
GO:0031092	platelet alpha granule membrane	2/110	23/21841	0,00593488067769995	0,028984300984116	0,0217927075068542	LY6G6F/ITGA2B	2
GO:0005791	rough endoplasmic reticulum	3/110	75/21841	0,00645224147088107	0,0294604505877204	0,0221507147276093	PTGDS/PLOD1/LRPAP1	3
GO:0000930	gamma-tubulin complex	2/110	24/21841	0,00645324155731018	0,0294604505877204	0,0221507147276093	MZT2A/MZT2B	2
GO:0005865	striated muscle thin filament	2/110	24/21841	0,00645324155731018	0,0294604505877204	0,0221507147276093	TNNI3/TNNT2	2
GO:0005766	primary lysosome	4/110	172/21841	0,0112355813797839	0,0491556685365547	0,036959149275605	ORM2/DEFA4/CEACAM8/BST2	4
GO:0042582	azurophil granule	4/110	172/21841	0,0112355813797839	0,0491556685365547	0,036959149275605	ORM2/DEFA4/CEACAM8/BST2	4

## Sheet: GO_CC_Down_Genes
ID	Description	GeneRatio	BgRatio	pvalue	p.adjust	qvalue	geneID	Count
GO:0031514	GO:0031514	motile cilium	5/44	210/21841	6,27176265430777e-05	0,0087177500894878	0,00633778120856364	BBS4/IQUB/TACR1/TEKT1/TTC29	5

## Sheet: KEGG_Up
ID	Description	GeneRatio	BgRatio	pvalue	p.adjust	qvalue	geneID	Count
hsa03008	Ribosome biogenesis in eukaryotes	21/85	110/8111	1,76865385367832e-21	2,6352942419807e-19	2,36441094123313e-19	RNA5S12/RNA5S11/RNA5S3/RNA5S1/RNA5S5/RNA5S10/RNA5S8/RNA5S17/RNA5S4/RNA5S6/RNA5S14/RNA5S2/RNA5S15/RNA5S16/RNA5S7/RNA5S13/RNA5-8SN5/RNA5-8SN3/RNA5-8SN4/RNA5-8SN1/RNA5-8SN2	21
hsa03010	Ribosome	21/85	158/8111	4,70347777479634e-18	3,50409094222327e-16	3,14390356525861e-16	RNA5S12/RNA5S11/RNA5S3/RNA5S1/RNA5S5/RNA5S10/RNA5S8/RNA5S17/RNA5S4/RNA5S6/RNA5S14/RNA5S2/RNA5S15/RNA5S16/RNA5S7/RNA5S13/RNA5-8SN5/RNA5-8SN3/RNA5-8SN4/RNA5-8SN1/RNA5-8SN2	21
hsa05020	Prion disease	19/85	273/8111	3,20285980254907e-11	1,5907537019327e-09	1,42723928043414e-09	TUBA3E/TUBA3D/HSPA6/MT-ND3/MT-ATP6/MT-ND2/MT-ATP8/MT-CYB/MT-ND4/MT-CO2/MT-ND1/MT-ND6/RYR2/MT-CO3/MT-CO1/MT-ND4L/MT-ND5/HSPA1L/C1QA	19
hsa00190	Oxidative phosphorylation	14/85	134/8111	7,96908235756535e-11	2,96848317819309e-09	2,66335120897579e-09	MT-ND3/MT-ATP6/MT-ND2/MT-ATP8/MT-CYB/MT-ND4/MT-CO2/MT-ND1/MT-ND6/MT-CO3/MT-CO1/MT-ND4L/MT-ND5/ATP6V0E2	14
hsa05415	Diabetic cardiomyopathy	15/85	203/8111	2,17266110585607e-09	6,47453009545109e-08	5,80900969355202e-08	TNNI3/MT-ND3/MT-ATP6/MT-ND2/MT-ATP8/MT-CYB/MT-ND4/MT-CO2/MT-ND1/MT-ND6/RYR2/MT-CO3/MT-CO1/MT-ND4L/MT-ND5	15
hsa05012	Parkinson disease	15/85	249/8111	3,51184478248574e-08	8,72108120983959e-07	7,82463662062612e-07	TUBA3E/TUBA3D/MT-ND3/MT-ATP6/MT-ND2/MT-ATP8/MT-CYB/MT-ND4/MT-CO2/MT-ND1/MT-ND6/MT-CO3/MT-CO1/MT-ND4L/MT-ND5	15
hsa05010	Alzheimer disease	17/85	369/8111	1,98128366519706e-07	4,21730380163375e-06	3,7838048944365e-06	TUBA3E/TUBA3D/MT-ND3/MT-ATP6/MT-ND2/MT-ATP8/MT-CYB/MT-ND4/MT-CO2/MT-ND1/MT-ND6/MT-CO3/MT-CO1/MT-ND4L/MT-ND5/BID/APC2	17
hsa05016	Huntington disease	15/85	306/8111	5,2238316469759e-07	9,72938644249261e-06	8,72929762060446e-06	TUBA3E/TUBA3D/MT-ND3/MT-ATP6/MT-ND2/MT-ATP8/MT-CYB/MT-ND4/MT-CO2/MT-ND1/MT-ND6/MT-CO3/MT-CO1/MT-ND4L/MT-ND5	15
hsa04714	Thermogenesis	13/85	232/8111	7,29335533659212e-07	1,20745549461358e-05	1,08334050028912e-05	MT-ND3/MT-ATP6/MT-ND2/MT-ATP8/MT-CYB/MT-ND4/MT-CO2/MT-ND1/MT-ND6/MT-CO3/MT-CO1/MT-ND4L/MT-ND5	13
hsa05014	Amyotrophic lateral sclerosis	16/85	364/8111	8,99150155545202e-07	1,33973373176235e-05	1,20202178688674e-05	TUBA3E/TUBA3D/MT-ND3/MT-ATP6/MT-ND2/MT-ATP8/MT-CYB/MT-ND4/MT-CO2/MT-ND1/MT-ND6/MT-CO3/MT-CO1/MT-ND4L/MT-ND5/BID	16
hsa05022	Pathways of neurodegeneration - multiple diseases	18/85	475/8111	1,47483266448752e-06	1,99772788189674e-05	1,79238036736761e-05	TUBA3E/TUBA3D/MT-ND3/MT-ATP6/MT-ND2/MT-ATP8/MT-CYB/MT-ND4/MT-CO2/MT-ND1/MT-ND6/RYR2/MT-CO3/MT-CO1/MT-ND4L/MT-ND5/BID/APC2	18
hsa04260	Cardiac muscle contraction	7/85	87/8111	3,21063720941088e-05	0,000398654120168517	0,000357676250522089	TNNI3/TNNT2/MT-CYB/MT-CO2/RYR2/MT-CO3/MT-CO1	7
hsa05410	Hypertrophic cardiomyopathy	6/85	90/8111	0,000341719203903707	0,00391662779858864	0,00351403553811909	MYBPC3/TNNI3/TNNT2/RYR2/ITGA2B/IGF1	6
hsa05414	Dilated cardiomyopathy	6/85	96/8111	0,000484004726148269	0,00515119315686372	0,00462169926472407	MYBPC3/TNNI3/TNNT2/RYR2/ITGA2B/IGF1	6
hsa05322	Systemic lupus erythematosus	7/85	136/8111	0,000530739509347339	0,00527201245951691	0,00473009948681489	H3C12/H3C15/FCGR3A/H3C14/C1QA/H4C12/H2AX	7
hsa04613	Neutrophil extracellular trap formation	8/85	190/8111	0,000806169837923031	0,00750745661565823	0,00673576114580428	CAMP/H3C12/ITGA2B/H3C15/FCGR3A/H3C14/H4C12/H2AX	8
hsa04723	Retrograde endocannabinoid signaling	7/85	148/8111	0,000878486462463367	0,0076996754651201	0,00690822171720419	MT-ND3/MT-ND2/MT-ND4/MT-ND1/MT-ND6/MT-ND4L/MT-ND5	7

## Sheet: KEGG_Down
No KEGG pathway enriched
