# Supplementary material for: Diffuse alveolar damage patterns reflect the immunological and molecular heterogeneity in fatal COVID-19
Source: eBioMedicine. 2022 Aug 24;83:104229. doi: 10.1016/j.ebiom.2022.104229 (PMC9398470; doi:10.1016/j.ebiom.2022.104229)
Supplement: Supplementary file 7 [file mmc7.xlsx]

## Sheet: GO_BP_Up_Genes
ID	Description	GeneRatio	BgRatio	pvalue	p.adjust	qvalue	geneID	Count
GO:0006958	complement activation, classical pathway	17/61	144/21066	2,4425706805756e-23	1,40936328269212e-20	1,13129589416133e-20	IGLV3-19/IGHV1-58/IGHV2-70D/IGHV4-34/IGHV1-69/IGLV1-51/IGKV1-16/IGHV4-59/IGHV3-21/IGLV2-11/IGHV6-1/IGHV5-51/IGKV1-12/IGLC3/IGKV4-1/IGHV3-7/IGHA1	17
GO:0002455	humoral immune response mediated by circulating immunoglobulin	17/61	184/21066	1,81471531563455e-21	5,07517029216233e-19	4,07383914722508e-19	IGLV3-19/IGHV1-58/IGHV2-70D/IGHV4-34/IGHV1-69/IGLV1-51/IGKV1-16/IGHV4-59/IGHV3-21/IGLV2-11/IGHV6-1/IGHV5-51/IGKV1-12/IGLC3/IGKV4-1/IGHV3-7/IGHA1	17
GO:0006956	complement activation	17/61	188/21066	2,6387367203617e-21	5,07517029216233e-19	4,07383914722508e-19	IGLV3-19/IGHV1-58/IGHV2-70D/IGHV4-34/IGHV1-69/IGLV1-51/IGKV1-16/IGHV4-59/IGHV3-21/IGLV2-11/IGHV6-1/IGHV5-51/IGKV1-12/IGLC3/IGKV4-1/IGHV3-7/IGHA1	17
GO:0016064	immunoglobulin mediated immune response	17/61	260/21066	6,99232151206883e-19	1,00864237811593e-16	8,09637227713233e-17	IGLV3-19/IGHV1-58/IGHV2-70D/IGHV4-34/IGHV1-69/IGLV1-51/IGKV1-16/IGHV4-59/IGHV3-21/IGLV2-11/IGHV6-1/IGHV5-51/IGKV1-12/IGLC3/IGKV4-1/IGHV3-7/IGHA1	17
GO:0019724	B cell mediated immunity	17/61	270/21066	1,32853570208325e-18	1,53313020020407e-16	1,23064359771922e-16	IGLV3-19/IGHV1-58/IGHV2-70D/IGHV4-34/IGHV1-69/IGLV1-51/IGKV1-16/IGHV4-59/IGHV3-21/IGLV2-11/IGHV6-1/IGHV5-51/IGKV1-12/IGLC3/IGKV4-1/IGHV3-7/IGHA1	17
GO:0006959	humoral immune response	18/61	454/21066	4,03085139297525e-16	3,8763354229112e-14	3,11153440861248e-14	IGLV3-19/IGHV1-58/IGHV2-70D/IGHV4-34/IGHV1-69/IGLV1-51/IGKV1-16/IGHV4-59/IGHV3-21/IGLV2-11/IGHV6-1/IGHV5-51/IGKV1-12/IGLC3/IGKV4-1/IGHV3-7/JCHAIN/IGHA1	18
GO:0006909	phagocytosis	17/61	405/21066	1,1887900506412e-15	9,79902656028536e-14	7,86567853055835e-14	IGLV3-19/IGHV1-58/IGHV2-70D/IGHV4-34/IGHV1-69/IGLV1-51/IGKV1-16/IGHV4-59/IGHV3-21/IGLV2-11/IGHV6-1/IGHV5-51/IGKV1-12/IGLC3/IGKV4-1/IGHV3-7/IGHA1	17
GO:0006910	phagocytosis, recognition	11/61	91/21066	1,83423913324945e-15	1,32294497485617e-13	1,06192791924968e-13	IGHV1-58/IGHV2-70D/IGHV4-34/IGHV1-69/IGHV4-59/IGHV3-21/IGHV6-1/IGHV5-51/IGLC3/IGHV3-7/IGHA1	11
GO:0002460	adaptive immune response based on somatic recombination of immune receptors built from immunoglobulin superfamily domains	17/61	464/21066	1,11363085964521e-14	7,13961117794764e-13	5,73096582741396e-13	IGLV3-19/IGHV1-58/IGHV2-70D/IGHV4-34/IGHV1-69/IGLV1-51/IGKV1-16/IGHV4-59/IGHV3-21/IGLV2-11/IGHV6-1/IGHV5-51/IGKV1-12/IGLC3/IGKV4-1/IGHV3-7/IGHA1	17
GO:0006911	phagocytosis, engulfment	11/61	121/21066	4,6344613884644e-14	2,67408422114396e-12	2,14648737992036e-12	IGHV1-58/IGHV2-70D/IGHV4-34/IGHV1-69/IGHV4-59/IGHV3-21/IGHV6-1/IGHV5-51/IGLC3/IGHV3-7/IGHA1	11
GO:0050853	B cell receptor signaling pathway	11/61	129/21066	9,48912414089377e-14	4,97356158809285e-12	3,99227784139534e-12	IGHV1-58/IGHV2-70D/IGHV4-34/IGHV1-69/IGHV4-59/IGHV3-21/IGHV6-1/IGHV5-51/IGLC3/IGHV3-7/IGHA1	11
GO:0099024	plasma membrane invagination	11/61	130/21066	1,03436289527061e-13	4,97356158809285e-12	3,99227784139534e-12	IGHV1-58/IGHV2-70D/IGHV4-34/IGHV1-69/IGHV4-59/IGHV3-21/IGHV6-1/IGHV5-51/IGLC3/IGHV3-7/IGHA1	11
GO:0030449	regulation of complement activation	11/61	132/21066	1,22645690217537e-13	5,44358178888607e-12	4,36956305228473e-12	IGLV3-19/IGHV4-34/IGHV1-69/IGLV1-51/IGKV1-16/IGHV4-59/IGLV2-11/IGKV1-12/IGLC3/IGKV4-1/IGHV3-7	11
GO:0002433	immune response-regulating cell surface receptor signaling pathway involved in phagocytosis	11/61	139/21066	2,18005156914199e-13	8,01275995457688e-12	6,43184234244975e-12	IGLV3-19/IGHV4-34/IGHV1-69/IGLV1-51/IGKV1-16/IGHV4-59/IGLV2-11/IGKV1-12/IGLC3/IGKV4-1/IGHV3-7	11
GO:0038096	Fc-gamma receptor signaling pathway involved in phagocytosis	11/61	139/21066	2,18005156914199e-13	8,01275995457688e-12	6,43184234244975e-12	IGLV3-19/IGHV4-34/IGHV1-69/IGLV1-51/IGKV1-16/IGHV4-59/IGLV2-11/IGKV1-12/IGLC3/IGKV4-1/IGHV3-7	11
GO:0010324	membrane invagination	11/61	140/21066	2,36077849614917e-13	8,01275995457688e-12	6,43184234244975e-12	IGHV1-58/IGHV2-70D/IGHV4-34/IGHV1-69/IGHV4-59/IGHV3-21/IGHV6-1/IGHV5-51/IGLC3/IGHV3-7/IGHA1	11
GO:0038094	Fc-gamma receptor signaling pathway	11/61	140/21066	2,36077849614917e-13	8,01275995457688e-12	6,43184234244975e-12	IGLV3-19/IGHV4-34/IGHV1-69/IGLV1-51/IGKV1-16/IGHV4-59/IGLV2-11/IGKV1-12/IGLC3/IGKV4-1/IGHV3-7	11
GO:0050871	positive regulation of B cell activation	11/61	142/21066	2,763428718418e-13	8,85832428070658e-12	7,11057681932116e-12	IGHV1-58/IGHV2-70D/IGHV4-34/IGHV1-69/IGHV4-59/IGHV3-21/IGHV6-1/IGHV5-51/IGLC3/IGHV3-7/IGHA1	11
GO:0002431	Fc receptor mediated stimulatory signaling pathway	11/61	146/21066	3,76013667096207e-13	1,14189413639217e-11	9,16598412866101e-12	IGLV3-19/IGHV4-34/IGHV1-69/IGLV1-51/IGKV1-16/IGHV4-59/IGLV2-11/IGKV1-12/IGLC3/IGKV4-1/IGHV3-7	11
GO:0006898	receptor-mediated endocytosis	14/61	362/21066	1,65327142231646e-12	4,76968805338299e-11	3,82862855694338e-11	IGLV3-19/IGHV4-34/IGHV1-69/IGLV1-51/IGKV1-16/IGHV4-59/IGLV2-11/HSPH1/IGKV1-12/IGLC3/IGKV4-1/IGHV3-7/JCHAIN/IGHA1	14
GO:0002920	regulation of humoral immune response	11/61	169/21066	1,88595692395816e-12	5,18189116725647e-11	4,15950399268968e-11	IGLV3-19/IGHV4-34/IGHV1-69/IGLV1-51/IGKV1-16/IGHV4-59/IGLV2-11/IGKV1-12/IGLC3/IGKV4-1/IGHV3-7	11
GO:0050864	regulation of B cell activation	11/61	187/21066	5,70277354061602e-12	1,49568196951611e-10	1,20058390328758e-10	IGHV1-58/IGHV2-70D/IGHV4-34/IGHV1-69/IGHV4-59/IGHV3-21/IGHV6-1/IGHV5-51/IGLC3/IGHV3-7/IGHA1	11
GO:0038095	Fc-epsilon receptor signaling pathway	11/61	189/21066	6,4033942749448e-12	1,60641673767093e-10	1,28947070067538e-10	IGLV3-19/IGHV4-34/IGHV1-69/IGLV1-51/IGKV1-16/IGHV4-59/IGLV2-11/IGKV1-12/IGLC3/IGKV4-1/IGHV3-7	11
GO:0008037	cell recognition	11/61	247/21066	1,14939581073653e-10	2,76333909497907e-09	2,21813226633365e-09	IGHV1-58/IGHV2-70D/IGHV4-34/IGHV1-69/IGHV4-59/IGHV3-21/IGHV6-1/IGHV5-51/IGLC3/IGHV3-7/IGHA1	11
GO:0038093	Fc receptor signaling pathway	11/61	262/21066	2,15535134020146e-10	4,97455089318497e-09	3,99307195658376e-09	IGLV3-19/IGHV4-34/IGHV1-69/IGLV1-51/IGKV1-16/IGHV4-59/IGLV2-11/IGKV1-12/IGLC3/IGKV4-1/IGHV3-7	11
GO:0042113	B cell activation	11/61	323/21066	1,962873061106e-09	4,35606829330063e-08	3,49661597929814e-08	IGHV1-58/IGHV2-70D/IGHV4-34/IGHV1-69/IGHV4-59/IGHV3-21/IGHV6-1/IGHV5-51/IGLC3/IGHV3-7/IGHA1	11
GO:0042742	defense response to bacterium	12/61	417/21066	2,2441790291512e-09	4,79589370303794e-08	3,84966383168237e-08	IGHV1-58/IGHV2-70D/IGHV4-34/IGHV1-69/IGHV4-59/IGHV3-21/IGHV6-1/IGHV5-51/IGLC3/IGHV3-7/JCHAIN/IGHA1	12
GO:0051251	positive regulation of lymphocyte activation	12/61	435/21066	3,60717352400219e-09	7,43335401196166e-08	5,96675319759761e-08	IGHV1-58/IGHV2-70D/IGHV4-34/IGHV1-69/IGHV4-59/IGHV3-21/IGHV6-1/IGHV5-51/HSPH1/IGLC3/IGHV3-7/IGHA1	12
GO:0002696	positive regulation of leukocyte activation	12/61	482/21066	1,132133013841e-08	2,25255430684917e-07	1,80812532156095e-07	IGHV1-58/IGHV2-70D/IGHV4-34/IGHV1-69/IGHV4-59/IGHV3-21/IGHV6-1/IGHV5-51/HSPH1/IGLC3/IGHV3-7/IGHA1	12
GO:0050851	antigen receptor-mediated signaling pathway	11/61	422/21066	3,11282611423802e-08	5,98700222638445e-07	4,80576663250782e-07	IGHV1-58/IGHV2-70D/IGHV4-34/IGHV1-69/IGHV4-59/IGHV3-21/IGHV6-1/IGHV5-51/IGLC3/IGHV3-7/IGHA1	11
GO:0140014	mitotic nuclear division	7/61	320/21066	3,77499648291294e-05	0,000702636442142182	0,000564006265698368	MKI67/KIF4A/CENPE/CDCA8/KIF2C/TPX2/KIF11	7
GO:0002377	immunoglobulin production	6/61	220/21066	4,167392395888e-05	0,000751432941383554	0,000603175215194315	IGLV3-19/IGLV1-51/IGKV1-16/IGLV2-11/IGKV1-12/IGKV4-1	6
GO:0045814	negative regulation of gene expression, epigenetic	5/61	135/21066	4,47553798533539e-05	0,000782541035617734	0,000628145682152336	H3C2/H3C7/H2AC16/H2AC12/H2AC17	5
GO:0097549	chromatin organization involved in negative regulation of transcription	5/61	143/21066	5,88864417576042e-05	0,00099933755570993	0,000802168246852813	H3C2/H3C7/H2AC16/H2AC12/H2AC17	5
GO:0034401	chromatin organization involved in regulation of transcription	5/61	155/21066	8,6273098622041e-05	0,00142227365442622	0,00114165904943453	H3C2/H3C7/H2AC16/H2AC12/H2AC17	5
GO:0006890	retrograde vesicle-mediated transport, Golgi to endoplasmic reticulum	4/61	98/21066	0,000187531441211796	0,00300571226608906	0,00241268520857281	KIF4A/CENPE/KIF2C/KIF11	4
GO:0007051	spindle organization	5/61	212/21066	0,000370598454204238	0,00577933265069853	0,004639070265999	ASPM/KIF4A/CENPE/TPX2/KIF11	5
GO:0000280	nuclear division	7/61	478/21066	0,000448854576039577	0,00681550237828516	0,00547080369688128	MKI67/KIF4A/CENPE/CDCA8/KIF2C/TPX2/KIF11	7
GO:0040029	regulation of gene expression, epigenetic	5/61	231/21066	0,000548018840761707	0,00805711079342559	0,00646744276038905	H3C2/H3C7/H2AC16/H2AC12/H2AC17	5
GO:0007059	chromosome segregation	6/61	355/21066	0,000558551874760873	0,00805711079342559	0,00646744276038905	MKI67/HJURP/KIF4A/CENPE/CDCA8/KIF2C	6
GO:0007080	mitotic metaphase plate congression	3/61	56/21066	0,000574092340642865	0,00807929952563252	0,00648525365552916	CENPE/CDCA8/KIF2C	3
GO:0007052	mitotic spindle organization	4/61	136/21066	0,000652168644871562	0,00895955495454503	0,0071918346802879	KIF4A/CENPE/TPX2/KIF11	4
GO:0002440	production of molecular mediator of immune response	6/61	382/21066	0,000818849665222441	0,0109878199263569	0,00881992295466032	IGLV3-19/IGLV1-51/IGKV1-16/IGLV2-11/IGKV1-12/IGKV4-1	6
GO:0051315	attachment of mitotic spindle microtubules to kinetochore	2/61	15/21066	0,00084525351232784	0,0110843471957537	0,00889740539292463	CENPE/KIF2C	2
GO:0060263	regulation of respiratory burst	2/61	16/21066	0,000964204837791309	0,0123632486979019	0,00992397961703335	JCHAIN/IGHA1	2
GO:0030199	collagen fibril organization	3/61	71/21066	0,00114777838719306	0,0143971332480521	0,0115565787268866	COL3A1/COL1A2/LUM	3
GO:0051310	metaphase plate congression	3/61	72/21066	0,00119522561617627	0,0146733017134831	0,011778259151569	CENPE/CDCA8/KIF2C	3
GO:1902850	microtubule cytoskeleton organization involved in mitosis	4/61	163/21066	0,00127928669498423	0,0153780921459563	0,0123439944252864	KIF4A/CENPE/TPX2/KIF11	4
GO:0000070	mitotic sister chromatid segregation	4/61	172/21066	0,00155878039096097	0,0176742438517625	0,0141871153785926	KIF4A/CENPE/CDCA8/KIF2C	4
GO:0006342	chromatin silencing	3/61	79/21066	0,00156219486384729	0,0176742438517625	0,0141871153785926	H2AC16/H2AC12/H2AC17	3
GO:0090307	mitotic spindle assembly	3/61	79/21066	0,00156219486384729	0,0176742438517625	0,0141871153785926	KIF4A/TPX2/KIF11	3
GO:0030198	extracellular matrix organization	6/61	444/21066	0,00176788401808534	0,0194042112007491	0,015575760153844	ADAMTS16/COL3A1/ADAM12/COL1A2/LUM/COL24A1	6
GO:0043062	extracellular structure organization	6/61	445/21066	0,00178805519384516	0,0194042112007491	0,015575760153844	ADAMTS16/COL3A1/ADAM12/COL1A2/LUM/COL24A1	6
GO:0000086	G2/M transition of mitotic cell cycle	5/61	303/21066	0,00183491083191609	0,0194042112007491	0,015575760153844	HMMR/FOXM1/TICRR/TPX2/CCNA2	5
GO:0045229	external encapsulating structure organization	6/61	448/21066	0,00184962151826897	0,0194042112007491	0,015575760153844	ADAMTS16/COL3A1/ADAM12/COL1A2/LUM/COL24A1	6
GO:0019886	antigen processing and presentation of exogenous peptide antigen via MHC class II	4/61	183/21066	0,00195498974190987	0,0201433764478927	0,0161690880909839	KIF4A/CENPE/KIF2C/KIF11	4
GO:0051303	establishment of chromosome localization	3/61	88/21066	0,00212818556600956	0,0211387667819534	0,0169680879030548	CENPE/CDCA8/KIF2C	3
GO:0002495	antigen processing and presentation of peptide antigen via MHC class II	4/61	188/21066	0,00215623721574779	0,0211387667819534	0,0169680879030548	KIF4A/CENPE/KIF2C/KIF11	4
GO:0003094	glomerular filtration	2/61	24/21066	0,00218487199639267	0,0211387667819534	0,0169680879030548	JCHAIN/IGHA1	2
GO:0002504	antigen processing and presentation of peptide or polysaccharide antigen via MHC class II	4/61	189/21066	0,00219813866016846	0,0211387667819534	0,0169680879030548	KIF4A/CENPE/KIF2C/KIF11	4
GO:0050000	chromosome localization	3/61	90/21066	0,00226905252743572	0,02137104951789	0,0171545412530723	CENPE/CDCA8/KIF2C	3
GO:0051983	regulation of chromosome segregation	3/61	91/21066	0,00234160446147898	0,02137104951789	0,0171545412530723	MKI67/CENPE/KIF2C	3
GO:0044839	cell cycle G2/M phase transition	5/61	321/21066	0,0023580453349916	0,02137104951789	0,0171545412530723	HMMR/FOXM1/TICRR/TPX2/CCNA2	5
GO:0097205	renal filtration	2/61	25/21066	0,00237044570042454	0,02137104951789	0,0171545412530723	JCHAIN/IGHA1	2
GO:0000819	sister chromatid segregation	4/61	203/21066	0,00284524119477903	0,0252569872213461	0,0202737834121906	KIF4A/CENPE/CDCA8/KIF2C	4
GO:0038111	interleukin-7-mediated signaling pathway	2/61	30/21066	0,00340533363178952	0,0297708712960993	0,0238970781178212	H3C2/H3C7	2
GO:0006335	DNA replication-dependent nucleosome assembly	2/61	34/21066	0,00435918743609343	0,0369889875092045	0,0296910599362401	H3C2/H3C7	2
GO:0034723	DNA replication-dependent nucleosome organization	2/61	34/21066	0,00435918743609343	0,0369889875092045	0,0296910599362401	H3C2/H3C7	2
GO:0008608	attachment of spindle microtubules to kinetochore	2/61	37/21066	0,00514633245691318	0,0424204832519844	0,0340509215194256	CENPE/KIF2C	2
GO:0045730	respiratory burst	2/61	37/21066	0,00514633245691318	0,0424204832519844	0,0340509215194256	JCHAIN/IGHA1	2
GO:0007018	microtubule-based movement	5/61	387/21066	0,00522384988560026	0,0424529772393148	0,0340770044427593	KIF4A/CENPE/KIF2C/KIF11/KIF20A	5
GO:0000183	rDNA heterochromatin assembly	2/61	40/21066	0,0059937775421586	0,0467352654300745	0,0375143971344208	H3C2/H3C7	2
GO:0098760	response to interleukin-7	2/61	40/21066	0,0059937775421586	0,0467352654300745	0,0375143971344208	H3C2/H3C7	2
GO:0098761	cellular response to interleukin-7	2/61	40/21066	0,0059937775421586	0,0467352654300745	0,0375143971344208	H3C2/H3C7	2

## Sheet: GO_BP_Down_Genes
ID	Description	GeneRatio	BgRatio	pvalue	p.adjust	qvalue	geneID	Count
GO:0006936	muscle contraction	25/110	364/21066	3,64342496279664e-21	6,95165482901598e-18	5,83331512464598e-18	STC1/SYNM/SNTA1/ATP2A2/SGCA/FXYD1/HSPB6/MYOM2/CAV3/MYOM1/MYL3/ATP1A2/TNNT3/PGAM2/LMOD3/DES/CKMT2/TNNC1/ACTN2/TCAP/CASQ2/MYOM3/MYH7/TRIM63/MYL2	25
GO:0003012	muscle system process	26/110	474/21066	1,51068501700493e-19	1,4411935062227e-16	1,20934311098131e-16	STC1/SYNM/SNTA1/ATP2A2/SGCA/FXYD1/HSPB6/MYOM2/CAV3/MYOM1/MYL3/ATP1A2/TNNT3/PGAM2/LMOD3/CAMK2B/DES/CKMT2/TNNC1/ACTN2/TCAP/CASQ2/MYOM3/MYH7/TRIM63/MYL2	26
GO:0007517	muscle organ development	19/110	334/21066	9,97206259890733e-15	6,34223181290506e-12	5,32193235541686e-12	YBX3/CDON/HLF/SPEG/JPH1/CFL2/SGCA/ASB2/FHL1/MYOM2/CAV3/MYOM1/MYL3/UNC45B/LMOD3/TNNC1/TCAP/MYH7/MYL2	19
GO:0006941	striated muscle contraction	15/110	184/21066	4,2121674537402e-14	1,74175457188517e-11	1,46155175098607e-11	STC1/SYNM/SNTA1/ATP2A2/CAV3/MYL3/ATP1A2/TNNT3/PGAM2/LMOD3/TNNC1/TCAP/CASQ2/MYH7/MYL2	15
GO:0055001	muscle cell development	15/110	185/21066	4,56434636238253e-14	1,74175457188517e-11	1,46155175098607e-11	ATP2A2/CFL2/ALPK3/SYPL2/CAV3/FLNC/TNNT3/MYO18B/LMOD3/MYPN/ACTN2/LDB3/TCAP/NRAP/MYL2	15
GO:0030048	actin filament-based movement	14/110	157/21066	8,99159850745032e-14	2,65786394558814e-11	2,23028305265341e-11	STC1/SNTA1/ATP2A2/WIPF3/CAV3/MYL3/ATP1A2/TNNT3/DES/TNNC1/ACTN2/TCAP/MYH7/MYL2	14
GO:0070252	actin-mediated cell contraction	13/110	125/21066	9,75107317563784e-14	2,65786394558814e-11	2,23028305265341e-11	STC1/SNTA1/ATP2A2/CAV3/MYL3/ATP1A2/TNNT3/DES/TNNC1/ACTN2/TCAP/MYH7/MYL2	13
GO:0055002	striated muscle cell development	12/110	108/21066	4,07981330669364e-13	9,73035473646432e-11	8,16499478879082e-11	CFL2/CAV3/FLNC/TNNT3/MYO18B/LMOD3/MYPN/ACTN2/LDB3/TCAP/NRAP/MYL2	12
GO:0030239	myofibril assembly	10/110	62/21066	8,50695894891885e-13	1,8034752971708e-10	1,51334322354451e-10	CFL2/CAV3/TNNT3/LMOD3/MYPN/ACTN2/LDB3/TCAP/NRAP/MYL2	10
GO:0014706	striated muscle tissue development	18/110	378/21066	1,10192513928019e-12	2,1024731657466e-10	1,76424014404754e-10	YBX3/CDON/HLF/CFL2/ALPK3/ASB2/MYOM2/CAV3/MYOM1/MYL3/MYO18B/LMOD3/TNNC1/ACTN2/TCAP/MYH7/NRAP/MYL2	18
GO:0060047	heart contraction	16/110	288/21066	2,16543087882079e-12	3,75603828799097e-10	3,15178982458031e-10	STC1/SNTA1/ATP2A2/FXYD1/CAV3/CACNG6/MYL3/ATP1A2/S100A1/HSPB7/DES/TNNC1/TCAP/CASQ2/MYH7/MYL2	16
GO:0060537	muscle tissue development	18/110	399/21066	2,72926668985501e-12	4,33953403686946e-10	3,6414163467276e-10	YBX3/CDON/HLF/CFL2/ALPK3/ASB2/MYOM2/CAV3/MYOM1/MYL3/MYO18B/LMOD3/TNNC1/ACTN2/TCAP/MYH7/NRAP/MYL2	18
GO:0003015	heart process	16/110	298/21066	3,63563514983482e-12	5,33599374298834e-10	4,4775717108492e-10	STC1/SNTA1/ATP2A2/FXYD1/CAV3/CACNG6/MYL3/ATP1A2/S100A1/HSPB7/DES/TNNC1/TCAP/CASQ2/MYH7/MYL2	16
GO:0042692	muscle cell differentiation	17/110	391/21066	2,08500704175014e-11	2,84156673975662e-09	2,38443286503907e-09	CDON/SPEG/ATP2A2/CFL2/ALPK3/SYPL2/CAV3/FLNC/TNNT3/MYO18B/LMOD3/MYPN/ACTN2/LDB3/TCAP/NRAP/MYL2	17
GO:0030049	muscle filament sliding	8/110	41/21066	3,5343384008226e-11	4,21469854298096e-09	3,53666362345473e-09	MYL3/TNNT3/DES/TNNC1/ACTN2/TCAP/MYH7/MYL2	8
GO:0033275	actin-myosin filament sliding	8/110	41/21066	3,5343384008226e-11	4,21469854298096e-09	3,53666362345473e-09	MYL3/TNNT3/DES/TNNC1/ACTN2/TCAP/MYH7/MYL2	8
GO:0008016	regulation of heart contraction	14/110	253/21066	5,97690592994272e-11	6,7081979496063e-09	5,62902409872624e-09	STC1/SNTA1/ATP2A2/FXYD1/CAV3/CACNG6/MYL3/ATP1A2/S100A1/HSPB7/DES/CASQ2/MYH7/MYL2	14
GO:0090257	regulation of muscle system process	14/110	259/21066	8,15751536524983e-11	8,64696628716482e-09	7,25589524593275e-09	STC1/ATP2A2/SGCA/HSPB6/CAV3/MYL3/ATP1A2/TNNT3/CAMK2B/TNNC1/CASQ2/MYH7/TRIM63/MYL2	14
GO:0010927	cellular component assembly involved in morphogenesis	10/110	103/21066	1,56300839200779e-10	1,56958947997414e-08	1,31708352589687e-08	CFL2/CAV3/TNNT3/LMOD3/MYPN/ACTN2/LDB3/TCAP/NRAP/MYL2	10
GO:0051146	striated muscle cell differentiation	14/110	296/21066	4,72272393359355e-10	4,50547863264825e-08	3,78066479105041e-08	CDON/CFL2/ALPK3/CAV3/FLNC/TNNT3/MYO18B/LMOD3/MYPN/ACTN2/LDB3/TCAP/NRAP/MYL2	14
GO:1903522	regulation of blood circulation	14/110	304/21066	6,68407407166579e-10	6,07295872797063e-08	5,09597827719482e-08	STC1/SNTA1/ATP2A2/FXYD1/CAV3/CACNG6/MYL3/ATP1A2/S100A1/HSPB7/DES/CASQ2/MYH7/MYL2	14
GO:0045214	sarcomere organization	7/110	39/21066	1,16927718916289e-09	1,01408221678309e-07	8,50942873070219e-08	CFL2/CAV3/TNNT3/MYPN/ACTN2/LDB3/TCAP	7
GO:0006937	regulation of muscle contraction	11/110	169/21066	1,37150878098708e-09	1,13775598005363e-07	9,54720757840432e-08	STC1/ATP2A2/HSPB6/CAV3/MYL3/ATP1A2/TNNT3/TNNC1/CASQ2/MYH7/MYL2	11
GO:0006942	regulation of striated muscle contraction	9/110	97/21066	2,01765035416316e-09	1,60403203155971e-07	1,34598517047464e-07	STC1/ATP2A2/CAV3/MYL3/ATP1A2/TNNT3/CASQ2/MYH7/MYL2	9
GO:0060048	cardiac muscle contraction	10/110	141/21066	3,47022993665921e-09	2,64847948765831e-07	2,22240830890891e-07	STC1/SNTA1/ATP2A2/CAV3/MYL3/ATP1A2/TNNC1/TCAP/CASQ2/MYH7	10
GO:0003009	skeletal muscle contraction	7/110	48/21066	5,38563483148635e-09	3,95222740710614e-07	3,31641723833633e-07	SYNM/ATP2A2/CAV3/TNNT3/TNNC1/TCAP/MYH7	7
GO:0031032	actomyosin structure organization	11/110	202/21066	8,93894794681641e-09	6,3168565490836e-07	5,30063930881394e-07	RGCC/CFL2/CAV3/TNNT3/LMOD3/MYPN/ACTN2/LDB3/TCAP/NRAP/MYL2	11
GO:0050879	multicellular organismal movement	7/110	60/21066	2,68339673259163e-08	1,76548998820166e-06	1,48146875871937e-06	SYNM/ATP2A2/CAV3/TNNT3/TNNC1/TCAP/MYH7	7
GO:0050881	musculoskeletal movement	7/110	60/21066	2,68339673259163e-08	1,76548998820166e-06	1,48146875871937e-06	SYNM/ATP2A2/CAV3/TNNT3/TNNC1/TCAP/MYH7	7
GO:0007519	skeletal muscle tissue development	9/110	158/21066	1,45402655488615e-07	9,24760888907592e-06	7,75991014028714e-06	YBX3/CDON/HLF/CFL2/ASB2/MYOM2/MYOM1/MYL3/LMOD3	9
GO:0043501	skeletal muscle adaptation	5/110	26/21066	2,13492570739271e-07	1,31401233861461e-05	1,10262207162795e-05	ATP2A2/CAMK2B/TNNC1/MYH7/TRIM63	5
GO:0060538	skeletal muscle organ development	9/110	169/21066	2,58021494884907e-07	1,50863172885085e-05	1,26593228488478e-05	YBX3/CDON/HLF/CFL2/ASB2/MYOM2/MYOM1/MYL3/LMOD3	9
GO:0002026	regulation of the force of heart contraction	5/110	27/21066	2,60926871342129e-07	1,50863172885085e-05	1,26593228488478e-05	ATP2A2/MYL3/ATP1A2/MYH7/MYL2	5
GO:0048738	cardiac muscle tissue development	10/110	224/21066	2,80457845546909e-07	1,57386343912795e-05	1,32066991664659e-05	ALPK3/CAV3/MYL3/MYO18B/TNNC1/ACTN2/TCAP/MYH7/NRAP/MYL2	10
GO:0014888	striated muscle adaptation	6/110	52/21066	2,95826218524379e-07	1,61267549984147e-05	1,35323813045287e-05	ATP2A2/CAMK2B/TNNC1/TCAP/MYH7/TRIM63	6
GO:0043500	muscle adaptation	8/110	126/21066	3,22048532024017e-07	1,70685721972729e-05	1,43226847136997e-05	ATP2A2/SGCA/CAV3/CAMK2B/TNNC1/TCAP/MYH7/TRIM63	8
GO:0055013	cardiac muscle cell development	7/110	89/21066	4,22850993893836e-07	2,18053971986335e-05	1,82974782848513e-05	ALPK3/CAV3/MYO18B/ACTN2/TCAP/NRAP/MYL2	7
GO:0055006	cardiac cell development	7/110	95/21066	6,60949531465624e-07	3,31023834948048e-05	2,77770745313903e-05	ALPK3/CAV3/MYO18B/ACTN2/TCAP/NRAP/MYL2	7
GO:0014733	regulation of skeletal muscle adaptation	4/110	14/21066	6,76621046277457e-07	3,31023834948048e-05	2,77770745313903e-05	ATP2A2/CAMK2B/TNNC1/MYH7	4
GO:0043502	regulation of muscle adaptation	7/110	105/21066	1,30440558598263e-06	6,22201464513716e-05	5,22105499020943e-05	ATP2A2/SGCA/CAV3/CAMK2B/TNNC1/MYH7/TRIM63	7
GO:1903115	regulation of actin filament-based movement	5/110	39/21066	1,77041095867722e-06	8,17943896976299e-05	6,86358086340589e-05	STC1/ATP2A2/CAV3/ATP1A2/TNNC1	5
GO:0032970	regulation of actin filament-based process	12/110	415/21066	1,80050543359563e-06	8,17943896976299e-05	6,86358086340589e-05	RGCC/STC1/GPM6B/ATP2A2/CFL2/SPTB/SYNPO2/CAV3/ATP1A2/LMOD3/TNNC1/ACTN2	12
GO:0055007	cardiac muscle cell differentiation	7/110	129/21066	5,16950595961857e-06	0,00022938179932447	0,000192480258618846	ALPK3/CAV3/MYO18B/ACTN2/TCAP/NRAP/MYL2	7
GO:0048747	muscle fiber development	5/110	56/21066	1,09457338876162e-05	0,00047464682403572	0,00039828854648479	FLNC/MYO18B/LMOD3/TCAP/NRAP	5
GO:0055008	cardiac muscle tissue morphogenesis	5/110	57/21066	1,19485680462544e-05	0,000506619285161185	0,000425117473645682	MYL3/TNNC1/TCAP/MYH7/MYL2	5
GO:0035051	cardiocyte differentiation	7/110	160/21066	2,11246636530992e-05	0,000876214309785072	0,000735254311587275	ALPK3/CAV3/MYO18B/ACTN2/TCAP/NRAP/MYL2	7
GO:0006006	glucose metabolic process	8/110	227/21066	2,56275745795186e-05	0,00104037047441961	0,000873002036628172	IGFBP3/GOT1/RORC/APOD/PDK4/GPD1/PFKFB1/PGAM2	8
GO:0060415	muscle tissue morphogenesis	5/110	67/21066	2,64409108116416e-05	0,00105102620476275	0,000881943538256729	MYL3/TNNC1/TCAP/MYH7/MYL2	5
GO:0042391	regulation of membrane potential	11/110	461/21066	2,97787510612163e-05	0,00115954810254695	0,00097300709697336	GOT1/SNTA1/ATP2A2/KCNB1/MAPT/FHL1/FXYD1/CAV3/ATP1A2/ACTN2/CASQ2	11
GO:0086004	regulation of cardiac muscle cell contraction	4/110	35/21066	3,25247224840361e-05	0,00124114340999082	0,00104147585048882	STC1/ATP2A2/CAV3/ATP1A2	4
GO:2000009	negative regulation of protein localization to cell surface	3/110	13/21066	3,81384151258986e-05	0,00142682541294538	0,00119728646865824	GPM6B/CAV3/ACTN2	3
GO:0048644	muscle organ morphogenesis	5/110	73/21066	4,01138167525491e-05	0,00147186850699738	0,00123508330527585	MYL3/TNNC1/TCAP/MYH7/MYL2	5
GO:0006813	potassium ion transport	8/110	245/21066	4,40809106100929e-05	0,00158691278196334	0,0013316199610318	KCNT1/KCNB1/FHL1/FXYD1/CAV3/ATP1A2/ACTN2/CASQ2	8
GO:0086003	cardiac muscle cell contraction	5/110	75/21066	4,57134727673196e-05	0,00161520937111196	0,00135536436801351	STC1/SNTA1/ATP2A2/CAV3/ATP1A2	5
GO:0055117	regulation of cardiac muscle contraction	5/110	80/21066	6,23687779470905e-05	0,00216362960587361	0,00181555811019186	STC1/ATP2A2/CAV3/ATP1A2/CASQ2	5
GO:0019318	hexose metabolic process	8/110	267/21066	8,05631328157578e-05	0,00272247990315906	0,00228450399023774	IGFBP3/GOT1/RORC/APOD/PDK4/GPD1/PFKFB1/PGAM2	8
GO:0055010	ventricular cardiac muscle tissue morphogenesis	4/110	44/21066	8,13319467924876e-05	0,00272247990315906	0,00228450399023774	MYL3/TNNC1/MYH7/MYL2	4
GO:0055003	cardiac myofibril assembly	3/110	17/21066	8,93081152262393e-05	0,00293792903192525	0,00246529298110907	TCAP/NRAP/MYL2	3
GO:0043271	negative regulation of ion transport	9/110	355/21066	0,000103150911642496	0,00333579558328614	0,00279915319550823	STC1/MAOB/GPM6B/KCNB1/APOD/CAV3/ATP1A2/ACTN2/CASQ2	9
GO:0086009	membrane repolarization	4/110	47/21066	0,000105584485485524	0,00335758663843966	0,00281743863900845	SNTA1/CAV3/ATP1A2/CASQ2	4
GO:0010959	regulation of metal ion transport	8/110	281/21066	0,000114788672285744	0,00359043912657703	0,0030128312432548	STC1/JPH1/FXYD1/CAV3/CACNG6/ATP1A2/CAMK2B/CASQ2	8
GO:1904062	regulation of cation transmembrane transport	9/110	362/21066	0,000119548127479994	0,00367899721341659	0,00308714264680935	SNTA1/JPH1/FHL1/FXYD1/CAV3/CACNG6/ATP1A2/ACTN2/CASQ2	9
GO:0003229	ventricular cardiac muscle tissue development	4/110	50/21066	0,00013469730393109	0,00407940406191302	0,00342313449088034	MYL3/TNNC1/MYH7/MYL2	4
GO:0005996	monosaccharide metabolic process	8/110	289/21066	0,000139230788733177	0,00415081788910785	0,00348305969840728	IGFBP3/GOT1/RORC/APOD/PDK4/GPD1/PFKFB1/PGAM2	8
GO:0044262	cellular carbohydrate metabolic process	8/110	297/21066	0,000167820535274817	0,00489756195847269	0,0041096721498604	NR1D1/IGFBP3/GOT1/RORC/PDK4/PFKFB1/PPP1R1A/PYGM	8
GO:0071805	potassium ion transmembrane transport	7/110	223/21066	0,0001713654453383	0,00489756195847269	0,0041096721498604	KCNT1/KCNB1/FHL1/CAV3/ATP1A2/ACTN2/CASQ2	7
GO:0007015	actin filament organization	10/110	468/21066	0,000171979376948464	0,00489756195847269	0,0041096721498604	RGCC/CFL2/SPTB/SYNPO2/CAV3/LMOD3/XIRP1/ACTN2/TCAP/NRAP	10
GO:0002027	regulation of heart rate	5/110	101/21066	0,00018841131431048	0,0052865998191823	0,00443612397935357	SNTA1/ATP2A2/CAV3/CASQ2/MYH7	5
GO:1902905	positive regulation of supramolecular fiber organization	7/110	229/21066	0,000201667538515295	0,00557654584764033	0,00467942526440524	RGCC/CFL2/MAPT/SYNPO2/CAV3/LMOD3/ACTN2	7
GO:0030834	regulation of actin filament depolymerization	4/110	56/21066	0,000209715032689378	0,00571623260530476	0,00479664007098562	CFL2/SPTB/LMOD3/ACTN2	4
GO:0055074	calcium ion homeostasis	10/110	482/21066	0,000217975726163335	0,00585771388055835	0,0049153607041428	CAMK2N1/STC1/GOT1/JPH1/ATP2A2/SYPL2/CALB2/CAV3/ATP1A2/CASQ2	10
GO:0003300	cardiac muscle hypertrophy	5/110	106/21066	0,000236131115961976	0,00625747457299235	0,00525081034178604	ATP2A2/CAV3/TCAP/MYH7/TRIM63	5
GO:0014897	striated muscle hypertrophy	5/110	109/21066	0,000268868130806622	0,0070274026517676	0,00589687710103637	ATP2A2/CAV3/TCAP/MYH7/TRIM63	5
GO:1903779	regulation of cardiac conduction	4/110	60/21066	0,000274004167114805	0,00706486420074388	0,00592831206517237	ATP2A2/FXYD1/ATP1A2/CASQ2	4
GO:0030042	actin filament depolymerization	4/110	61/21066	0,00029206076306019	0,00734413487406057	0,00616265538091478	CFL2/SPTB/LMOD3/ACTN2	4
GO:0014896	muscle hypertrophy	5/110	111/21066	0,000292533674228828	0,00734413487406057	0,00616265538091478	ATP2A2/CAV3/TCAP/MYH7/TRIM63	5
GO:0051495	positive regulation of cytoskeleton organization	7/110	248/21066	0,000327298716199061	0,00807193667236686	0,00677337287800397	RGCC/CFL2/MAPT/SYNPO2/CAV3/LMOD3/ACTN2	7
GO:1901017	negative regulation of potassium ion transmembrane transporter activity	3/110	26/21066	0,000329984832518142	0,00807193667236686	0,00677337287800397	CAV3/ACTN2/CASQ2	3
GO:1901016	regulation of potassium ion transmembrane transporter activity	4/110	64/21066	0,000351349098837204	0,00848574785546057	0,00712061264931895	FHL1/CAV3/ACTN2/CASQ2	4
GO:0003206	cardiac chamber morphogenesis	5/110	116/21066	0,00035861325023949	0,00855292601821184	0,00717698360018769	CAV3/MYL3/TNNC1/MYH7/MYL2	5
GO:1902305	regulation of sodium ion transmembrane transport	4/110	66/21066	0,000395365664423054	0,00931305787307639	0,00781483009210482	SNTA1/FXYD1/CAV3/ATP1A2	4
GO:0003299	muscle hypertrophy in response to stress	3/110	28/21066	0,000412634992138794	0,0093727091071526	0,00786488500054016	ATP2A2/TCAP/MYH7	3
GO:0014887	cardiac muscle adaptation	3/110	28/21066	0,000412634992138794	0,0093727091071526	0,00786488500054016	ATP2A2/TCAP/MYH7	3
GO:0014898	cardiac muscle hypertrophy in response to stress	3/110	28/21066	0,000412634992138794	0,0093727091071526	0,00786488500054016	ATP2A2/TCAP/MYH7	3
GO:0010882	regulation of cardiac muscle contraction by calcium ion signaling	3/110	29/21066	0,00045850283525135	0,0102920401136421	0,00863631965841862	ATP2A2/ATP1A2/CASQ2	3
GO:0003208	cardiac ventricle morphogenesis	4/110	70/21066	0,000494998187434617	0,0109820528095959	0,00921532733277909	MYL3/TNNC1/MYH7/MYL2	4
GO:1901380	negative regulation of potassium ion transmembrane transport	3/110	31/21066	0,000559766541744772	0,0122762593292991	0,0103013298244864	CAV3/ACTN2/CASQ2	3
GO:0051924	regulation of calcium ion transport	7/110	272/21066	0,000568529705702067	0,0123267577099948	0,0103437043346034	STC1/JPH1/CAV3/CACNG6/ATP1A2/CAMK2B/CASQ2	7
GO:1903828	negative regulation of cellular protein localization	5/110	129/21066	0,000583290199912389	0,0125046932745263	0,0104930147139769	GPM6B/MAPT/APOD/CAV3/ACTN2	5
GO:0032412	regulation of ion transmembrane transporter activity	7/110	274/21066	0,000593721765974211	0,0125869014386533	0,0105619977315412	JPH1/FHL1/FXYD1/CAV3/ATP1A2/ACTN2/CASQ2	7
GO:0048641	regulation of skeletal muscle tissue development	3/110	33/21066	0,000674305727797224	0,0141381904245835	0,0118637248349286	YBX3/CDON/LMOD3	3
GO:0022898	regulation of transmembrane transporter activity	7/110	285/21066	0,000748611152267172	0,0155255443318018	0,0130278897322468	JPH1/FHL1/FXYD1/CAV3/ATP1A2/ACTN2/CASQ2	7
GO:0032413	negative regulation of ion transmembrane transporter activity	4/110	79/21066	0,000782491116821106	0,0158829047967518	0,0133277602316338	CAV3/ATP1A2/ACTN2/CASQ2	4
GO:0086001	cardiac muscle cell action potential	4/110	79/21066	0,000782491116821106	0,0158829047967518	0,0133277602316338	SNTA1/ATP2A2/CAV3/ATP1A2	4
GO:0006874	cellular calcium ion homeostasis	9/110	470/21066	0,000805237406557898	0,0160052453291919	0,013430419367594	STC1/GOT1/JPH1/ATP2A2/SYPL2/CALB2/CAV3/ATP1A2/CASQ2	9
GO:0032956	regulation of actin cytoskeleton organization	8/110	376/21066	0,000805295362475064	0,0160052453291919	0,013430419367594	RGCC/GPM6B/CFL2/SPTB/SYNPO2/CAV3/LMOD3/ACTN2	8
GO:0051926	negative regulation of calcium ion transport	4/110	80/21066	0,000820392292551316	0,0161372009710094	0,0135411467929523	STC1/CAV3/ATP1A2/CASQ2	4
GO:0001508	action potential	5/110	140/21066	0,000844531696432714	0,0164425150693226	0,0137973438267901	SNTA1/ATP2A2/KCNB1/CAV3/ATP1A2	5
GO:0060306	regulation of membrane repolarization	3/110	36/21066	0,000872451651056707	0,0168145227294565	0,0141095051701994	SNTA1/CAV3/CASQ2	3
GO:0051354	negative regulation of oxidoreductase activity	3/110	37/21066	0,000945841751704596	0,0180466606225237	0,0151434242562388	AOC3/H19/CAV3	3
GO:0032409	regulation of transporter activity	7/110	300/21066	0,00100962800860807	0,018950900820632	0,0159021958226754	JPH1/FHL1/FXYD1/CAV3/ATP1A2/ACTN2/CASQ2	7
GO:0051384	response to glucocorticoid	5/110	146/21066	0,00101935186408592	0,018950900820632	0,0159021958226754	STC1/MAOB/GOT1/PFKFB1/TRIM63	5
GO:0043267	negative regulation of potassium ion transport	3/110	38/21066	0,00102303080949953	0,018950900820632	0,0159021958226754	CAV3/ACTN2/CASQ2	3
GO:0051051	negative regulation of transport	9/110	490/21066	0,00107841688275523	0,019784802041317	0,0166019441161002	STC1/MAOB/GPM6B/KCNB1/APOD/CAV3/ATP1A2/ACTN2/CASQ2	9
GO:1901879	regulation of protein depolymerization	4/110	88/21066	0,00117158442723675	0,0212893627349307	0,0178644602889935	CFL2/SPTB/LMOD3/ACTN2	4
GO:0048739	cardiac muscle fiber development	2/110	10/21066	0,00118306431743084	0,0212951577137551	0,0178693230070735	MYO18B/TCAP	2
GO:0032410	negative regulation of transporter activity	4/110	89/21066	0,00122183537860401	0,0215857583553375	0,0181131735950945	CAV3/ATP1A2/ACTN2/CASQ2	4
GO:0051899	membrane depolarization	4/110	89/21066	0,00122183537860401	0,0215857583553375	0,0181131735950945	GOT1/FHL1/CAV3/ATP1A2	4
GO:1903169	regulation of calcium ion transmembrane transport	5/110	153/21066	0,0012557677496332	0,0218917471731989	0,018369936803727	JPH1/CAV3/CACNG6/ATP1A2/CASQ2	5
GO:0002028	regulation of sodium ion transport	4/110	90/21066	0,00127357648649113	0,0218917471731989	0,018369936803727	SNTA1/FXYD1/CAV3/ATP1A2	4
GO:1901019	regulation of calcium ion transmembrane transporter activity	4/110	90/21066	0,00127357648649113	0,0218917471731989	0,018369936803727	JPH1/CAV3/ATP1A2/CASQ2	4
GO:1901379	regulation of potassium ion transmembrane transport	4/110	91/21066	0,00132683128614415	0,0224602862276266	0,018847012772934	FHL1/CAV3/ACTN2/CASQ2	4
GO:0061337	cardiac conduction	5/110	155/21066	0,00133019514870116	0,0224602862276266	0,018847012772934	ATP2A2/FXYD1/CACNG6/ATP1A2/CASQ2	5
GO:0003205	cardiac chamber development	5/110	156/21066	0,00136860728649306	0,022906164058147	0,019221160505595	CAV3/MYL3/TNNC1/MYH7/MYL2	5
GO:1902903	regulation of supramolecular fiber organization	8/110	411/21066	0,0014221064534887	0,0235000459937561	0,0197195023482859	RGCC/CFL2/MAPT/SPTB/SYNPO2/CAV3/LMOD3/ACTN2	8
GO:0045792	negative regulation of cell size	2/110	11/21066	0,00144104055622089	0,0235000459937561	0,0197195023482859	DEPTOR/CAV3	2
GO:0051481	negative regulation of cytosolic calcium ion concentration	2/110	11/21066	0,00144104055622089	0,0235000459937561	0,0197195023482859	GOT1/ATP1A2	2
GO:0006094	gluconeogenesis	4/110	94/21066	0,0014959127491339	0,0241881485198939	0,0202969071492655	GOT1/GPD1/PFKFB1/PGAM2	4
GO:0003254	regulation of membrane depolarization	3/110	44/21066	0,00157002761515024	0,0247571296669972	0,0207743540899828	GOT1/FHL1/CAV3	3
GO:0051602	response to electrical stimulus	3/110	44/21066	0,00157002761515024	0,0247571296669972	0,0207743540899828	ADSS1/EEF1A2/TRIM63	3
GO:0070296	sarcoplasmic reticulum calcium ion transport	3/110	44/21066	0,00157002761515024	0,0247571296669972	0,0207743540899828	ATP2A2/ATP1A2/CASQ2	3
GO:1904063	negative regulation of cation transmembrane transport	4/110	96/21066	0,00161663223795884	0,0252830681149629	0,0212156827776997	CAV3/ATP1A2/ACTN2/CASQ2	4
GO:0031960	response to corticosteroid	5/110	163/21066	0,00166084177559082	0,0257633016896527	0,0216186593125686	STC1/MAOB/GOT1/PFKFB1/TRIM63	5
GO:0019319	hexose biosynthetic process	4/110	97/21066	0,0016794616070056	0,0258420382755378	0,0216847292381623	GOT1/GPD1/PFKFB1/PGAM2	4
GO:0003007	heart morphogenesis	6/110	243/21066	0,00174754822766574	0,0266745761470898	0,0223833335097229	CAV3/MYL3/TNNC1/TCAP/MYH7/MYL2	6
GO:0021762	substantia nigra development	3/110	47/21066	0,00190054500253621	0,0285530698018826	0,0239596265964159	MAOB/SYPL2/S100A1	3
GO:2000008	regulation of protein localization to cell surface	3/110	47/21066	0,00190054500253621	0,0285530698018826	0,0239596265964159	GPM6B/CAV3/ACTN2	3
GO:0016202	regulation of striated muscle tissue development	3/110	48/21066	0,00201959987140902	0,029790668564231	0,0249981280404918	YBX3/CDON/LMOD3	3
GO:0007512	adult heart development	2/110	13/21066	0,00202976253320232	0,029790668564231	0,0249981280404918	TCAP/MYH7	2
GO:0030836	positive regulation of actin filament depolymerization	2/110	13/21066	0,00202976253320232	0,029790668564231	0,0249981280404918	CFL2/ACTN2	2
GO:0046364	monosaccharide biosynthetic process	4/110	103/21066	0,00209247445559281	0,0304766508493976	0,0255737536918977	GOT1/GPD1/PFKFB1/PGAM2	4
GO:0043266	regulation of potassium ion transport	4/110	105/21066	0,00224442657361891	0,0324421659277642	0,0272230687278657	FHL1/CAV3/ACTN2/CASQ2	4
GO:1901861	regulation of muscle tissue development	3/110	50/21066	0,00227140080362894	0,0325852085212331	0,0273430995039146	YBX3/CDON/LMOD3	3
GO:0048634	regulation of muscle organ development	3/110	52/21066	0,00254184782029115	0,0361640308065552	0,0303461827522733	YBX3/CDON/LMOD3	3
GO:0035725	sodium ion transmembrane transport	5/110	180/21066	0,00255877576461476	0,0361640308065552	0,0303461827522733	SLC20A2/SNTA1/FXYD1/CAV3/ATP1A2	5
GO:0006816	calcium ion transport	8/110	456/21066	0,002712423974609	0,0377952489665763	0,0317149805131648	STC1/JPH1/ATP2A2/CAV3/CACNG6/ATP1A2/CAMK2B/CASQ2	8
GO:0014819	regulation of skeletal muscle contraction	2/110	15/21066	0,00271380980525207	0,0377952489665763	0,0317149805131648	CAV3/MYH7	2
GO:0048545	response to steroid hormone	7/110	358/21066	0,00275263148007515	0,0380581222027782	0,0319355643111694	NR1D1/STC1/MAOB/GOT1/PFKFB1/ATP1A2/TRIM63	7
GO:0019674	NAD metabolic process	3/110	55/21066	0,00298346231049447	0,0409528495570032	0,0343646056362142	GPD1/PGAM2/NMRK2	3
GO:0014874	response to stimulus involved in regulation of muscle adaptation	2/110	16/21066	0,00309095001370233	0,0412414868961122	0,0346068087658538	SGCA/TRIM63	2
GO:0036376	sodium ion export across plasma membrane	2/110	16/21066	0,00309095001370233	0,0412414868961122	0,0346068087658538	FXYD1/ATP1A2	2
GO:0050746	regulation of lipoprotein metabolic process	2/110	16/21066	0,00309095001370233	0,0412414868961122	0,0346068087658538	APOD/HHATL	2
GO:0061684	chaperone-mediated autophagy	2/110	16/21066	0,00309095001370233	0,0412414868961122	0,0346068087658538	SYNPO2/EEF1A2	2
GO:0051261	protein depolymerization	4/110	115/21066	0,00311946379383718	0,0413242123753545	0,0346762258760423	CFL2/SPTB/LMOD3/ACTN2	4
GO:2000649	regulation of sodium ion transmembrane transporter activity	3/110	56/21066	0,0031404668733891	0,0413242123753545	0,0346762258760423	FXYD1/CAV3/ATP1A2	3
GO:0034440	lipid oxidation	4/110	116/21066	0,00321806559896568	0,0420552682385378	0,0352896739439567	HADH/APOD/PDK4/FABP3	4
GO:0098900	regulation of action potential	3/110	57/21066	0,00330245721059929	0,0427852629104661	0,0359022315385738	ATP2A2/KCNB1/CAV3	3
GO:0003231	cardiac ventricle development	4/110	117/21066	0,00331877301401938	0,0427852629104661	0,0359022315385738	MYL3/TNNC1/MYH7/MYL2	4
GO:0045661	regulation of myoblast differentiation	3/110	58/21066	0,00346948307883491	0,0444280115061544	0,0372807047891762	CDON/IGFBP3/NMRK2	3
GO:0062012	regulation of small molecule metabolic process	8/110	477/21066	0,00356490356727562	0,0453455733757459	0,0380506549180787	NR1D1/IGFBP3/RORC/PDK4/H19/GPD1/PFKFB1/FABP3	8
GO:1900542	regulation of purine nucleotide metabolic process	4/110	122/21066	0,00385464648789006	0,0487063940324121	0,0408708073062445	PDK4/H19/GPD1/PFKFB1	4
GO:0055119	relaxation of cardiac muscle	2/110	18/21066	0,00391421971616965	0,0488126223428215	0,040959946255893	ATP2A2/ATP1A2	2
GO:0060546	negative regulation of necroptotic process	2/110	18/21066	0,00391421971616965	0,0488126223428215	0,040959946255893	YBX3/SLC25A4	2
GO:0050796	regulation of insulin secretion	5/110	200/21066	0,00401525927322208	0,0497474980084918	0,0417444248432726	NR1D1/CAMK2N1/HADH/KCNB1/SLC25A4	5
GO:0006140	regulation of nucleotide metabolic process	4/110	124/21066	0,00408448256224106	0,0499563636458714	0,0419196894545793	PDK4/H19/GPD1/PFKFB1	4
GO:0010906	regulation of glucose metabolic process	4/110	124/21066	0,00408448256224106	0,0499563636458714	0,0419196894545793	IGFBP3/RORC/PDK4/PFKFB1	4

## Sheet: GO_MF_Up_Genes
ID	Description	GeneRatio	BgRatio	pvalue	p.adjust	qvalue	geneID	Count
GO:0034987	immunoglobulin receptor binding	12/60	77/20600	3,67806525749702e-18	2,2701588469911e-16	1,89070488124187e-16	IGHV1-58/IGHV2-70D/IGHV4-34/IGHV1-69/IGHV4-59/IGHV3-21/IGHV6-1/IGHV5-51/IGLC3/IGHV3-7/JCHAIN/IGHA1	12
GO:0003823	antigen binding	17/60	291/20600	4,98936010327715e-18	2,2701588469911e-16	1,89070488124187e-16	IGLV3-19/IGHV1-58/IGHV2-70D/IGHV4-34/IGHV1-69/IGLV1-51/IGKV1-16/IGHV4-59/IGHV3-21/IGLV2-11/IGHV6-1/IGHV5-51/IGLC3/IGKV4-1/IGHV3-7/JCHAIN/IGHA1	17
GO:0003777	microtubule motor activity	5/60	75/20600	2,6104623283695e-06	7,91840239605415e-05	6,59485219798611e-05	KIF4A/CENPE/KIF2C/KIF11/KIF20A	5
GO:0015631	tubulin binding	8/60	385/20600	1,51587375075646e-05	0,000323479759617107	0,00026941055746017	HSPH1/MAST1/KIF4A/CENPE/KIF2C/TPX2/KIF11/KIF20A	8
GO:0008017	microtubule binding	7/60	283/20600	1,77736131657751e-05	0,000323479759617107	0,00026941055746017	MAST1/KIF4A/CENPE/KIF2C/TPX2/KIF11/KIF20A	7
GO:0005201	extracellular matrix structural constituent	6/60	197/20600	2,3095153586604e-05	0,000350276496063494	0,000291728255830788	COL3A1/COL1A2/CTHRC1/LUM/COL24A1/THBS2	6
GO:0003774	motor activity	5/60	137/20600	4,92284525900709e-05	0,000639969883670922	0,000532999787441369	KIF4A/CENPE/KIF2C/KIF11/KIF20A	5
GO:0030020	extracellular matrix structural constituent conferring tensile strength	3/60	47/20600	0,000347690999246407	0,00395498511642788	0,00329391472970281	COL3A1/COL1A2/COL24A1	3
GO:0048407	platelet-derived growth factor binding	2/60	11/20600	0,00045114298861928	0,00456155688492827	0,00379909885153078	COL3A1/COL1A2	2
GO:0008574	ATP-dependent microtubule motor activity, plus-end-directed	2/60	18/20600	0,00123863815878113	0,0112716072449082	0,00938757341392011	CENPE/KIF11	2
GO:0046982	protein heterodimerization activity	5/60	333/20600	0,00282696632303432	0,0233867213996476	0,0194776627041599	H3C2/H3C7/H2AC16/H2AC12/H2AC17	5
GO:1990939	ATP-dependent microtubule motor activity	2/60	37/20600	0,00520355889224581	0,0394603215995307	0,0328645824773419	CENPE/KIF11	2

## Sheet: GO_MF_Down_Genes
ID	Description	GeneRatio	BgRatio	pvalue	p.adjust	qvalue	geneID	Count
GO:0003779	actin binding	25/110	472/20600	3,22075811638435e-18	9,46902886217e-16	8,54348468767218e-16	ADSS1/SNTA1/CAP2/CFL2/MAPT/SPTB/SYNPO2/WIPF3/MYOM2/FLNC/MYOM1/MYL3/TNNT3/MYO18B/LMOD3/XIRP1/CAMK2B/MYPN/TNNC1/ACTN2/LDB3/MYOM3/MYH7/NRAP/MYL2	25
GO:0008307	structural constituent of muscle	8/110	44/20600	7,71280259467369e-11	1,13378198141703e-08	1,02296118624093e-08	SYNM/JPH1/MYOM2/MYOM1/MYL3/ACTN2/TCAP/MYL2	8
GO:0051015	actin filament binding	11/110	225/20600	3,41543013805448e-08	3,34712153529339e-06	3,01995927996396e-06	ADSS1/CFL2/SPTB/MYOM2/MYOM1/XIRP1/TNNC1/ACTN2/MYOM3/MYH7/NRAP	11
GO:0044325	ion channel binding	8/110	131/20600	5,13004158494643e-07	3,77058056493562e-05	3,40202757738552e-05	SNTA1/ATP2A2/KCNB1/FHL1/FXYD1/CAV3/ACTN2/TCAP	8
GO:0051371	muscle alpha-actinin binding	4/110	15/20600	1,00396855291846e-06	5,90333509116056e-05	5,32631737548321e-05	SYNPO2/MYPN/LDB3/NRAP	4
GO:0051393	alpha-actinin binding	4/110	29/20600	1,64908360567022e-05	0,000808050966778408	0,000729068541454203	SYNPO2/MYPN/LDB3/NRAP	4
GO:0031432	titin binding	3/110	13/20600	4,07505579176436e-05	0,00171152343254103	0,00154423166845807	ACTN2/TCAP/TRIM63	3
GO:0042805	actinin binding	4/110	38/20600	4,93903485579479e-05	0,00181509530950459	0,00163767997850038	SYNPO2/MYPN/LDB3/NRAP	4
GO:0003785	actin monomer binding	3/110	29/20600	0,000489233697285183	0,015981634111316	0,0144195194989317	MYL3/LMOD3/MYL2	3
GO:0048306	calcium-dependent protein binding	4/110	83/20600	0,00102268699780148	0,0300669977353635	0,0271281182574708	TNNT3/S100A1/TNNC1/CASQ2	4
GO:0017080	sodium channel regulator activity	3/110	40/20600	0,00126761195620868	0,0338798104659412	0,0305682500444582	SNTA1/FXYD1/CAV3	3

## Sheet: GO_CC_Up_Genes
ID	Description	GeneRatio	BgRatio	pvalue	p.adjust	qvalue	geneID	Count
GO:0019814	immunoglobulin complex	18/61	150/21841	4,12219407810745e-25	3,54508690717241e-23	2,21296734719453e-23	IGLV3-19/IGHV1-58/IGHV2-70D/IGHV4-34/IGHV1-69/IGLV1-51/IGKV1-16/IGHV4-59/IGHV3-21/IGLV2-11/IGHV6-1/IGHV5-51/IGKV1-12/IGLC3/IGKV4-1/IGHV3-7/JCHAIN/IGHA1	18
GO:0042571	immunoglobulin complex, circulating	12/61	66/21841	3,12592529868965e-19	1,34414787843655e-17	8,39064159121958e-18	IGHV1-58/IGHV2-70D/IGHV4-34/IGHV1-69/IGHV4-59/IGHV3-21/IGHV6-1/IGHV5-51/IGLC3/IGHV3-7/JCHAIN/IGHA1	12
GO:0009897	external side of plasma membrane	11/61	488/21841	9,45147547238405e-08	2,70942296875009e-06	1,69131666347925e-06	IGHV1-58/IGHV2-70D/IGHV4-34/IGHV1-69/IGHV4-59/IGHV3-21/IGHV6-1/IGHV5-51/IGLC3/IGHV3-7/IGHA1	11
GO:0005581	collagen trimer	5/61	93/21841	6,18803739983486e-06	0,000133042804096449	8,30499756293626e-05	COL3A1/COL1A2/CTHRC1/LUM/COL24A1	5
GO:0000786	nucleosome	5/61	112/21841	1,53383663267552e-05	0,000191074049690391	0,000119275110577845	H3C2/H3C7/H2AC16/H2AC12/H2AC17	5
GO:0005583	fibrillar collagen trimer	3/61	18/21841	1,6416663303458e-05	0,000191074049690391	0,000119275110577845	COL3A1/COL1A2/LUM	3
GO:0098643	banded collagen fibril	3/61	18/21841	1,6416663303458e-05	0,000191074049690391	0,000119275110577845	COL3A1/COL1A2/LUM	3
GO:0005819	spindle	8/61	410/21841	1,77743302037573e-05	0,000191074049690391	0,000119275110577845	ASPM/KIF4A/CENPE/CDCA8/KIF2C/TPX2/KIF11/KIF20A	8
GO:0044815	DNA packaging complex	5/61	120/21841	2,14208046762846e-05	0,000204687689128941	0,000127773220876083	H3C2/H3C7/H2AC16/H2AC12/H2AC17	5
GO:0005874	microtubule	8/61	459/21841	3,97224294576701e-05	0,000341612893335963	0,000213246726562229	HSPH1/ASPM/KIF4A/CENPE/KIF2C/TPX2/KIF11/KIF20A	8
GO:0098644	complex of collagen trimers	3/61	27/21841	5,78018108779829e-05	0,00045190506686423	0,00028209496217963	COL3A1/COL1A2/LUM	3
GO:0072562	blood microparticle	5/61	180/21841	0,000147252680588074	0,00105531087754786	0,00065876199210454	IGLC3/IGKV4-1/IGHV3-7/JCHAIN/IGHA1	5
GO:0032993	protein-DNA complex	5/61	216/21841	0,000342585108784528	0,00226633225811303	0,00141472393101303	H3C2/H3C7/H2AC16/H2AC12/H2AC17	5
GO:0005871	kinesin complex	3/61	58/21841	0,000573341629018539	0,00352195572111388	0,00219852805112372	KIF2C/KIF11/KIF20A	3
GO:0005876	spindle microtubule	3/61	73/21841	0,00112182931694275	0,00643182141713843	0,00401496808168984	KIF4A/CENPE/KIF11	3
GO:0005875	microtubule associated complex	4/61	171/21841	0,0013374144935845	0,00698285561314672	0,00435894291640738	CDCA8/KIF2C/KIF11/KIF20A	4
GO:0072686	mitotic spindle	4/61	175/21841	0,00145609039057816	0,00698285561314672	0,00435894291640738	ASPM/CENPE/TPX2/KIF11	4
GO:0045171	intercellular bridge	3/61	80/21841	0,00146152791903071	0,00698285561314672	0,00435894291640738	CDCA8/TPX2/KIF20A	3
GO:0062023	collagen-containing extracellular matrix	6/61	454/21841	0,00164965935571528	0,00746687918902705	0,00466108737625924	COL3A1/COL1A2/CTHRC1/LUM/COL24A1/THBS2	6
GO:0030496	midbody	4/61	200/21841	0,00236902493926006	0,0101868072388182	0,00635896167906646	KIF4A/CENPE/CDCA8/KIF20A	4
GO:0000775	chromosome, centromeric region	4/61	212/21841	0,00292256940856463	0,0119686175779314	0,00747123006700734	HJURP/CENPE/CDCA8/KIF2C	4
GO:1990752	microtubule end	2/61	32/21841	0,00360592175949248	0,0135200041166558	0,0084396598525024	ASPM/KIF2C	2
GO:0000793	condensed chromosome	4/61	225/21841	0,00361581505445446	0,0135200041166558	0,0084396598525024	MKI67/HJURP/CENPE/KIF2C	4
GO:0000777	condensed chromosome kinetochore	3/61	115/21841	0,00409877638713355	0,0146872820538952	0,00916831560279873	HJURP/CENPE/KIF2C	3
GO:0000779	condensed chromosome, centromeric region	3/61	126/21841	0,00528765044332313	0,0175967561816411	0,010984511202738	HJURP/CENPE/KIF2C	3
GO:0051233	spindle midzone	2/61	39/21841	0,00531994954328684	0,0175967561816411	0,010984511202738	CENPE/CDCA8	2
GO:0000776	kinetochore	3/61	147/21841	0,00808463216557711	0,0257510506014678	0,0160747072298024	HJURP/CENPE/KIF2C	3
GO:0000922	spindle pole	3/61	173/21841	0,0125614748256676	0,0385816726788362	0,0240840306807913	ASPM/TPX2/KIF11	3
GO:0005788	endoplasmic reticulum lumen	4/61	327/21841	0,013186746659223	0,0391055245756269	0,0244110373727904	COL3A1/COL1A2/COL24A1/CERCAM	4

## Sheet: GO_CC_Down_Genes
ID	Description	GeneRatio	BgRatio	pvalue	p.adjust	qvalue	geneID	Count
GO:0030016	GO:0030016	myofibril	26/112	235/21841	1,47381042297797e-27	2,31047547245077e-25	1,72272293998522e-25	SYNM/JPH1/CFL2/SYNPO2/LRRC39/MYOM2/CAV3/FLNC/CMYA5/MYOM1/MYL3/TNNT3/MYO18B/LMOD3/MYPN/DES/TNNC1/ACTN2/LDB3/TCAP/CASQ2/MYOM3/MYH7/TRIM63/NRAP/MYL2	26
GO:0043292	GO:0043292	contractile fiber	26/112	243/21841	3,58442325006605e-27	2,31047547245077e-25	1,72272293998522e-25	SYNM/JPH1/CFL2/SYNPO2/LRRC39/MYOM2/CAV3/FLNC/CMYA5/MYOM1/MYL3/TNNT3/MYO18B/LMOD3/MYPN/DES/TNNC1/ACTN2/LDB3/TCAP/CASQ2/MYOM3/MYH7/TRIM63/NRAP/MYL2	26
GO:0030017	GO:0030017	sarcomere	25/112	214/21841	4,12584905794781e-27	2,31047547245077e-25	1,72272293998522e-25	JPH1/CFL2/SYNPO2/LRRC39/MYOM2/CAV3/FLNC/CMYA5/MYOM1/MYL3/TNNT3/MYO18B/LMOD3/MYPN/DES/TNNC1/ACTN2/LDB3/TCAP/CASQ2/MYOM3/MYH7/TRIM63/NRAP/MYL2	25
GO:0031674	GO:0031674	I band	16/112	141/21841	2,14013183210799e-17	8,98855369485355e-16	6,70199179002239e-16	JPH1/CFL2/SYNPO2/CAV3/FLNC/MYL3/MYO18B/MYPN/DES/ACTN2/LDB3/TCAP/CASQ2/MYH7/TRIM63/NRAP	16
GO:0030018	GO:0030018	Z disc	15/112	129/21841	1,55992777692713e-16	5,24135733047515e-15	3,90802958851217e-15	JPH1/CFL2/SYNPO2/CAV3/FLNC/MYO18B/MYPN/DES/ACTN2/LDB3/TCAP/CASQ2/MYH7/TRIM63/NRAP	15
GO:0031672	GO:0031672	A band	9/112	38/21841	2,54441752704926e-13	7,12436907573792e-12	5,31202957401512e-12	LRRC39/MYOM2/CMYA5/MYOM1/MYL3/LMOD3/MYOM3/TRIM63/MYL2	9
GO:0016528	GO:0016528	sarcoplasm	10/112	81/21841	1,15667763639832e-11	2,77602632735597e-10	2,06984419144963e-10	JPH1/ATP2A2/THBS4/FLNC/CMYA5/SRL/S100A1/FABP3/CAMK2B/CASQ2	10
GO:0031430	GO:0031430	M band	7/112	25/21841	3,43480009590801e-11	7,21308020140681e-10	5,37817383438227e-10	LRRC39/MYOM2/CMYA5/MYOM1/LMOD3/MYOM3/TRIM63	7
GO:0016529	GO:0016529	sarcoplasmic reticulum	8/112	72/21841	3,38226986305487e-09	6,31357041103576e-08	4,7074867099828e-08	JPH1/ATP2A2/THBS4/CMYA5/SRL/S100A1/CAMK2B/CASQ2	8
GO:0042383	GO:0042383	sarcolemma	10/112	145/21841	3,86497840167912e-09	6,49316371482091e-08	4,84139399789279e-08	SYNM/SNTA1/KCNB1/SGCA/FXYD1/CAV3/FLNC/CACNG6/ATP1A2/DES	10
GO:0033017	GO:0033017	sarcoplasmic reticulum membrane	5/112	41/21841	2,09627139141679e-06	3,20157812507292e-05	2,38714158448419e-05	JPH1/ATP2A2/SRL/CAMK2B/CASQ2	5
GO:0014704	GO:0014704	intercalated disc	5/112	48/21841	4,65495417215999e-06	6,51693584102399e-05	4,85911882883368e-05	FXYD1/CAV3/ATP1A2/DES/NRAP	5
GO:0036379	GO:0036379	myofilament	4/112	28/21841	1,21998082437387e-05	0,000157659060380623	0,000117552808178534	MYOM1/TNNT3/LMOD3/TNNC1	4
GO:0044291	GO:0044291	cell-cell contact zone	5/112	76/21841	4,48112000414654e-05	0,000537734400497585	0,00040094231616048	FXYD1/CAV3/ATP1A2/DES/NRAP	5
GO:0030315	GO:0030315	T-tubule	4/112	53/21841	0,000158087153288045	0,00177057611682611	0,00132016640289666	FXYD1/CAV3/CACNG6/ATP1A2	4
GO:0016010	GO:0016010	dystrophin-associated glycoprotein complex	3/112	22/21841	0,000188282084661115	0,00186067001312161	0,00138734167645032	SNTA1/SGCA/CAV3	3
GO:0090665	GO:0090665	glycoprotein complex	3/112	22/21841	0,000188282084661115	0,00186067001312161	0,00138734167645032	SNTA1/SGCA/CAV3	3
GO:0016459	GO:0016459	myosin complex	4/112	58/21841	0,00022458462631069	0,00206316609514082	0,00153832559725412	MYL3/MYO18B/MYH7/MYL2	4
GO:0005865	GO:0005865	striated muscle thin filament	3/112	24/21841	0,000245615011326288	0,00206316609514082	0,00153832559725412	TNNT3/LMOD3/TNNC1	3
GO:0032982	GO:0032982	myosin filament	3/112	24/21841	0,000245615011326288	0,00206316609514082	0,00153832559725412	MYOM2/MYOM1/MYH7	3
GO:0005884	GO:0005884	actin filament	5/112	119/21841	0,000372023135043084	0,0028605104123191	0,00213283671093968	AMOT/WIPF3/MYO18B/ACTN2/LDB3	5
GO:0001725	GO:0001725	stress fiber	4/112	67/21841	0,000391617496924639	0,0028605104123191	0,00213283671093968	SYNPO2/XIRP1/LDB3/MYH7	4
GO:0097517	GO:0097517	contractile actin filament bundle	4/112	67/21841	0,000391617496924639	0,0028605104123191	0,00213283671093968	SYNPO2/XIRP1/LDB3/MYH7	4
GO:0032432	GO:0032432	actin filament bundle	4/112	76/21841	0,000632735675730471	0,00425198374090877	0,00317033875418636	SYNPO2/XIRP1/LDB3/MYH7	4
GO:0042641	GO:0042641	actomyosin	4/112	76/21841	0,000632735675730471	0,00425198374090877	0,00317033875418636	SYNPO2/XIRP1/LDB3/MYH7	4
GO:0005861	GO:0005861	troponin complex	2/112	11/21841	0,00139075935324814	0,00898644505175721	0,00670041955613477	TNNT3/TNNC1	2
GO:0005890	GO:0005890	sodium:potassium-exchanging ATPase complex	2/112	13/21841	0,00195917463912011	0,0121904199767474	0,00908934822827655	FXYD1/ATP1A2	2
GO:0045121	GO:0045121	membrane raft	7/112	361/21841	0,00261400596688858	0,0151432069805959	0,0112909876609707	GPM6B/MAPT/SGCA/FXYD1/CAV3/ATP1A2/ITLN1	7
GO:0098857	GO:0098857	membrane microdomain	7/112	361/21841	0,00261400596688858	0,0151432069805959	0,0112909876609707	GPM6B/MAPT/SGCA/FXYD1/CAV3/ATP1A2/ITLN1	7
GO:0005859	GO:0005859	muscle myosin complex	2/112	16/21841	0,00298399403314283	0,0167103665855998	0,0124594838576841	MYL3/MYH7	2
GO:0043034	GO:0043034	costamere	2/112	18/21841	0,0037792280744995	0,0204809779521263	0,0152709046134275	SYNM/FLNC	2
GO:0031143	GO:0031143	pseudopodium	2/112	19/21841	0,00420974825437709	0,021431445658647	0,015979586675307	ACTN2/LDB3	2
GO:0098533	GO:0098533	ATPase dependent transmembrane transport complex	2/112	19/21841	0,00420974825437709	0,021431445658647	0,015979586675307	FXYD1/ATP1A2	2
GO:0016460	GO:0016460	myosin II complex	2/112	20/21841	0,00466189549814878	0,023035248343794	0,0171754044668639	MYL3/MYH7	2
GO:0031594	GO:0031594	neuromuscular junction	3/112	72/21841	0,00605571387173615	0,0290674265843335	0,021673081225161	SNTA1/CAV3/DES	3

## Sheet: KEGG_Up_Genes
ID	Description	GeneRatio	BgRatio	pvalue	p.adjust	qvalue	geneID	Count
hsa05322	Systemic lupus erythematosus	5/16	136/8111	4,63627440510173e-06	0,000176178427393866	0,000122007221186888	H3C2/H3C7/H2AC16/H2AC12/H2AC17	5
hsa05034	Alcoholism	5/16	187/8111	2,19388455720764e-05	0,000300133723732897	0,000207848839150205	H3C2/H3C7/H2AC16/H2AC12/H2AC17	5
hsa04613	Neutrophil extracellular trap formation	5/16	190/8111	2,36947676631234e-05	0,000300133723732897	0,000207848839150205	H3C2/H3C7/H2AC16/H2AC12/H2AC17	5
hsa04512	ECM-receptor interaction	3/16	88/8111	0,000623987741140126	0,00592788354083119	0,00410518250750083	HMMR/COL1A2/THBS2	3
hsa04974	Protein digestion and absorption	3/16	103/8111	0,000987607004640537	0,00750581323526808	0,00519793160337125	COL3A1/COL1A2/COL24A1	3
hsa04217	Necroptosis	3/16	159/8111	0,00343128976090489	0,0217315018190643	0,0150495164951969	H2AC16/H2AC12/H2AC17	3
hsa05202	Transcriptional misregulation in cancer	3/16	192/8111	0,00582510219705293	0,0316219833554302	0,0218988804400486	H3C2/H3C7/CCNA2	3

## Sheet: KEGG_Down_Genes
ID	Description	GeneRatio	BgRatio	pvalue	p.adjust	qvalue	geneID	Count
hsa04260	Cardiac muscle contraction	8/54	87/8111	8,7990538610819e-08	7,98973137811801e-06	6,83710447351257e-06	ATP2A2/CACNG6/MYL3/ATP1A2/TNNC1/CASQ2/MYH7/MYL2	8
hsa05410	Hypertrophic cardiomyopathy	8/54	90/8111	1,14960163713928e-07	7,98973137811801e-06	6,83710447351257e-06	ATP2A2/SGCA/CACNG6/MYL3/DES/TNNC1/MYH7/MYL2	8
hsa05414	Dilated cardiomyopathy	8/54	96/8111	1,90753799329834e-07	8,838259368949e-06	7,56322081553379e-06	ATP2A2/SGCA/CACNG6/MYL3/DES/TNNC1/MYH7/MYL2	8
hsa04261	Adrenergic signaling in cardiomyocytes	9/54	150/8111	5,20500024523997e-07	1,80873758522089e-05	1,54780270450557e-05	ATP2A2/CACNG6/MYL3/ATP1A2/PPP1R1A/CAMK2B/TNNC1/MYH7/MYL2	9
hsa00350	Tyrosine metabolism	5/54	36/8111	3,4894734591124e-06	9,70073621633246e-05	8,30127370273054e-05	AOC3/ADH1B/AOX1/MAOB/GOT1	5
hsa00330	Arginine and proline metabolism	5/54	51/8111	2,01593651864592e-05	0,000467025293486305	0,000399650572994718	MAOB/GOT1/CARNS1/CKMT2/CKM	5
hsa05412	Arrhythmogenic right ventricular cardiomyopathy	5/54	77/8111	0,00014874694940044	0,00295368942380874	0,00252757974169169	ATP2A2/SGCA/CACNG6/DES/ACTN2	5
hsa00360	Phenylalanine metabolism	3/54	17/8111	0,000177586188410018	0,00308556002362406	0,00264042622241211	AOC3/MAOB/GOT1	3
hsa00260	Glycine, serine and threonine metabolism	3/54	40/8111	0,00231572848270233	0,0357651398995138	0,030605534332791	AOC3/MAOB/PGAM2	3
hsa00380	Tryptophan metabolism	3/54	42/8111	0,00266563183789354	0,0370522825467202	0,0317069892296811	AOX1/HADH/MAOB	3
