# Supplementary material for: Diffuse alveolar damage patterns reflect the immunological and molecular heterogeneity in fatal COVID-19
Source: eBioMedicine. 2022 Aug 24;83:104229. doi: 10.1016/j.ebiom.2022.104229 (PMC9398470; doi:10.1016/j.ebiom.2022.104229)
Supplement: Supplementary file 8 [file mmc8.xlsx]

## Sheet: GO_BP_Up_Genes
ID	Description	GeneRatio	BgRatio	pvalue	p.adjust	qvalue	geneID	Count
GO:0006958	complement activation, classical pathway	19/46	144/21066	7,53573668862087e-30	4,62694232681321e-27	3,80753011635581e-27	IGKC/IGLV1-47/IGLV1-40/IGLV3-25/IGLV3-21/IGLV2-14/IGLC1/IGLC2/IGHG1/IGHV1-18/IGHV1-24/IGHV3-33/IGKV3-20/IGKV2-28/IGKV1D-39/IGLL5/IGHV2-70/IGHV1-69D/IGHV1-69-2	19
GO:0002455	humoral immune response mediated by circulating immunoglobulin	19/46	184/21066	9,99883867231312e-28	3,06964347240013e-25	2,52602240142647e-25	IGKC/IGLV1-47/IGLV1-40/IGLV3-25/IGLV3-21/IGLV2-14/IGLC1/IGLC2/IGHG1/IGHV1-18/IGHV1-24/IGHV3-33/IGKV3-20/IGKV2-28/IGKV1D-39/IGLL5/IGHV2-70/IGHV1-69D/IGHV1-69-2	19
GO:0006956	complement activation	19/46	188/21066	1,52925452583678e-27	3,12987426287928e-25	2,57558656983037e-25	IGKC/IGLV1-47/IGLV1-40/IGLV3-25/IGLV3-21/IGLV2-14/IGLC1/IGLC2/IGHG1/IGHV1-18/IGHV1-24/IGHV3-33/IGKV3-20/IGKV2-28/IGKV1D-39/IGLL5/IGHV2-70/IGHV1-69D/IGHV1-69-2	19
GO:0016064	immunoglobulin mediated immune response	19/46	260/21066	8,65986250700106e-25	1,32928889482466e-22	1,0938773693054e-22	IGKC/IGLV1-47/IGLV1-40/IGLV3-25/IGLV3-21/IGLV2-14/IGLC1/IGLC2/IGHG1/IGHV1-18/IGHV1-24/IGHV3-33/IGKV3-20/IGKV2-28/IGKV1D-39/IGLL5/IGHV2-70/IGHV1-69D/IGHV1-69-2	19
GO:0019724	B cell mediated immunity	19/46	270/21066	1,79753090677766e-24	2,20736795352296e-22	1,81645228474374e-22	IGKC/IGLV1-47/IGLV1-40/IGLV3-25/IGLV3-21/IGLV2-14/IGLC1/IGLC2/IGHG1/IGHV1-18/IGHV1-24/IGHV3-33/IGKV3-20/IGKV2-28/IGKV1D-39/IGLL5/IGHV2-70/IGHV1-69D/IGHV1-69-2	19
GO:0006909	phagocytosis	21/46	405/21066	2,43985428666153e-24	2,49678422001696e-22	2,05461413613602e-22	CEBPE/ELANE/IGKC/IGLV1-47/IGLV1-40/IGLV3-25/IGLV3-21/IGLV2-14/IGLC1/IGLC2/IGHG1/IGHV1-18/IGHV1-24/IGHV3-33/IGKV3-20/IGKV2-28/IGKV1D-39/IGLL5/IGHV2-70/IGHV1-69D/IGHV1-69-2	21
GO:0006959	humoral immune response	20/46	454/21066	1,03238155579569e-21	9,0554610751222e-20	7,45177664333731e-20	ELANE/IGKC/IGLV1-47/IGLV1-40/IGLV3-25/IGLV3-21/IGLV2-14/IGLC1/IGLC2/IGHG1/IGHV1-18/IGHV1-24/IGHV3-33/IGKV3-20/IGKV2-28/IGKV1D-39/IGLL5/IGHV2-70/IGHV1-69D/IGHV1-69-2	20
GO:0030449	regulation of complement activation	14/46	132/21066	1,43440215889875e-20	1,10090365695479e-18	9,05938205620265e-19	IGKC/IGLV1-47/IGLV1-40/IGLV3-25/IGLV3-21/IGLV2-14/IGLC1/IGLC2/IGHG1/IGHV3-33/IGKV3-20/IGKV2-28/IGKV1D-39/IGHV2-70	14
GO:0002433	immune response-regulating cell surface receptor signaling pathway involved in phagocytosis	14/46	139/21066	3,03856307662992e-20	1,86567772905077e-18	1,53527397556038e-18	IGKC/IGLV1-47/IGLV1-40/IGLV3-25/IGLV3-21/IGLV2-14/IGLC1/IGLC2/IGHG1/IGHV3-33/IGKV3-20/IGKV2-28/IGKV1D-39/IGHV2-70	14
GO:0038096	Fc-gamma receptor signaling pathway involved in phagocytosis	14/46	139/21066	3,03856307662992e-20	1,86567772905077e-18	1,53527397556038e-18	IGKC/IGLV1-47/IGLV1-40/IGLV3-25/IGLV3-21/IGLV2-14/IGLC1/IGLC2/IGHG1/IGHV3-33/IGKV3-20/IGKV2-28/IGKV1D-39/IGHV2-70	14
GO:0038094	Fc-gamma receptor signaling pathway	14/46	140/21066	3,37136846168116e-20	1,88183657770203e-18	1,54857115943249e-18	IGKC/IGLV1-47/IGLV1-40/IGLV3-25/IGLV3-21/IGLV2-14/IGLC1/IGLC2/IGHG1/IGHV3-33/IGKV3-20/IGKV2-28/IGKV1D-39/IGHV2-70	14
GO:0002460	adaptive immune response based on somatic recombination of immune receptors built from immunoglobulin superfamily domains	19/46	464/21066	5,46606303071918e-20	2,79680225071798e-18	2,30150022346071e-18	IGKC/IGLV1-47/IGLV1-40/IGLV3-25/IGLV3-21/IGLV2-14/IGLC1/IGLC2/IGHG1/IGHV1-18/IGHV1-24/IGHV3-33/IGKV3-20/IGKV2-28/IGKV1D-39/IGLL5/IGHV2-70/IGHV1-69D/IGHV1-69-2	19
GO:0002431	Fc receptor mediated stimulatory signaling pathway	14/46	146/21066	6,18904193842215e-20	2,92313211553169e-18	2,40545759550011e-18	IGKC/IGLV1-47/IGLV1-40/IGLV3-25/IGLV3-21/IGLV2-14/IGLC1/IGLC2/IGHG1/IGHV3-33/IGKV3-20/IGKV2-28/IGKV1D-39/IGHV2-70	14
GO:0002920	regulation of humoral immune response	14/46	169/21066	5,08090799936482e-19	2,22834107972143e-17	1,8337111576655e-17	IGKC/IGLV1-47/IGLV1-40/IGLV3-25/IGLV3-21/IGLV2-14/IGLC1/IGLC2/IGHG1/IGHV3-33/IGKV3-20/IGKV2-28/IGKV1D-39/IGHV2-70	14
GO:0006910	phagocytosis, recognition	11/46	91/21066	6,16751765871247e-17	2,52457056163297e-15	2,07747963240841e-15	IGKC/IGLC1/IGLC2/IGHG1/IGHV1-18/IGHV1-24/IGHV3-33/IGLL5/IGHV2-70/IGHV1-69D/IGHV1-69-2	11
GO:0038095	Fc-epsilon receptor signaling pathway	13/46	189/21066	1,26367300908666e-16	4,84934517237007e-15	3,9905463444842e-15	IGKC/IGLV1-47/IGLV1-40/IGLV3-25/IGLV3-21/IGLV2-14/IGLC1/IGLC2/IGHV3-33/IGKV3-20/IGKV2-28/IGKV1D-39/IGHV2-70	13
GO:0038093	Fc receptor signaling pathway	14/46	262/21066	2,51650769460845e-16	9,08903367346816e-15	7,47940367437806e-15	IGKC/IGLV1-47/IGLV1-40/IGLV3-25/IGLV3-21/IGLV2-14/IGLC1/IGLC2/IGHG1/IGHV3-33/IGKV3-20/IGKV2-28/IGKV1D-39/IGHV2-70	14
GO:0006911	phagocytosis, engulfment	11/46	121/21066	1,58924908221704e-15	5,42110520267369e-14	4,46105005534608e-14	IGKC/IGLC1/IGLC2/IGHG1/IGHV1-18/IGHV1-24/IGHV3-33/IGLL5/IGHV2-70/IGHV1-69D/IGHV1-69-2	11
GO:0050853	B cell receptor signaling pathway	11/46	129/21066	3,2711195537574e-15	1,05708810842476e-13	8,69882208201414e-14	IGKC/IGLC1/IGLC2/IGHG1/IGHV1-18/IGHV1-24/IGHV3-33/IGLL5/IGHV2-70/IGHV1-69D/IGHV1-69-2	11
GO:0099024	plasma membrane invagination	11/46	130/21066	3,56802543401824e-15	1,0953838082436e-13	9,01395899120397e-14	IGKC/IGLC1/IGLC2/IGHG1/IGHV1-18/IGHV1-24/IGHV3-33/IGLL5/IGHV2-70/IGHV1-69D/IGHV1-69-2	11
GO:0050864	regulation of B cell activation	12/46	187/21066	5,01527953532139e-15	1,46637220699397e-13	1,20668379797206e-13	MZB1/IGKC/IGLC1/IGLC2/IGHG1/IGHV1-18/IGHV1-24/IGHV3-33/IGLL5/IGHV2-70/IGHV1-69D/IGHV1-69-2	12
GO:0010324	membrane invagination	11/46	140/21066	8,19705220973215e-15	2,28772275307979e-13	1,88257658405332e-13	IGKC/IGLC1/IGLC2/IGHG1/IGHV1-18/IGHV1-24/IGHV3-33/IGLL5/IGHV2-70/IGHV1-69D/IGHV1-69-2	11
GO:0050871	positive regulation of B cell activation	11/46	142/21066	9,60771857657655e-15	2,5648431330513e-13	2,11062009920217e-13	IGKC/IGLC1/IGLC2/IGHG1/IGHV1-18/IGHV1-24/IGHV3-33/IGLL5/IGHV2-70/IGHV1-69D/IGHV1-69-2	11
GO:0042742	defense response to bacterium	14/46	417/21066	1,53960969323745e-13	3,93883479853247e-12	3,24128356471041e-12	CEBPE/ELANE/IGKC/IGLC1/IGLC2/IGHG1/IGHV1-18/IGHV1-24/IGHV3-33/IGKV3-20/IGLL5/IGHV2-70/IGHV1-69D/IGHV1-69-2	14
GO:0006898	receptor-mediated endocytosis	13/46	362/21066	5,61038136484484e-13	1,37790966320589e-11	1,13388760215811e-11	IGKC/IGLV1-47/IGLV1-40/IGLV3-25/IGLV3-21/IGLV2-14/IGLC1/IGLC2/IGHV3-33/IGKV3-20/IGKV2-28/IGKV1D-39/IGHV2-70	13
GO:0002377	immunoglobulin production	11/46	220/21066	1,21430001361271e-12	2,86761618599309e-11	2,35977330580608e-11	MZB1/IGKC/IGLV1-47/IGLV1-40/IGLV3-25/IGLV3-21/IGLV2-14/IGLV3-10/IGKV3-20/IGKV2-28/IGKV1D-39	11
GO:0042113	B cell activation	12/46	323/21066	3,36102235826725e-12	7,64321380731887e-11	6,28963248330714e-11	MZB1/IGKC/IGLC1/IGLC2/IGHG1/IGHV1-18/IGHV1-24/IGHV3-33/IGLL5/IGHV2-70/IGHV1-69D/IGHV1-69-2	12
GO:0008037	cell recognition	11/46	247/21066	4,281225204334e-12	9,38811526950384e-11	7,72551916571549e-11	IGKC/IGLC1/IGLC2/IGHG1/IGHV1-18/IGHV1-24/IGHV3-33/IGLL5/IGHV2-70/IGHV1-69D/IGHV1-69-2	11
GO:0002440	production of molecular mediator of immune response	12/46	382/21066	2,3775680030703e-11	5,0338853582247e-10	4,14240523220959e-10	MZB1/ELANE/IGKC/IGLV1-47/IGLV1-40/IGLV3-25/IGLV3-21/IGLV2-14/IGLV3-10/IGKV3-20/IGKV2-28/IGKV1D-39	12
GO:0050851	antigen receptor-mediated signaling pathway	11/46	422/21066	1,30086345624651e-09	2,66243387378452e-08	2,19092792630991e-08	IGKC/IGLC1/IGLC2/IGHG1/IGHV1-18/IGHV1-24/IGHV3-33/IGLL5/IGHV2-70/IGHV1-69D/IGHV1-69-2	11
GO:0051251	positive regulation of lymphocyte activation	11/46	435/21066	1,78718025336277e-09	3,53976992117658e-08	2,912891414649e-08	IGKC/IGLC1/IGLC2/IGHG1/IGHV1-18/IGHV1-24/IGHV3-33/IGLL5/IGHV2-70/IGHV1-69D/IGHV1-69-2	11
GO:0002696	positive regulation of leukocyte activation	11/46	482/21066	5,20183238380397e-09	9,98101588642388e-08	8,2134195533747e-08	IGKC/IGLC1/IGLC2/IGHG1/IGHV1-18/IGHV1-24/IGHV3-33/IGLL5/IGHV2-70/IGHV1-69D/IGHV1-69-2	11
GO:0045814	negative regulation of gene expression, epigenetic	5/46	135/21066	1,11369223275755e-05	0,000207214251791859	0,000170517471044218	H1-5/H2AC13/H2AC11/H4C13/H3C3	5
GO:0097549	chromatin organization involved in negative regulation of transcription	5/46	143/21066	1,47224670610705e-05	0,000265870434573449	0,00021878588821405	H1-5/H2AC13/H2AC11/H4C13/H3C3	5
GO:0034401	chromatin organization involved in regulation of transcription	5/46	155/21066	2,17223172385423e-05	0,000381071508127571	0,000313585331563919	H1-5/H2AC13/H2AC11/H4C13/H3C3	5
GO:0006334	nucleosome assembly	5/46	164/21066	2,84901887670505e-05	0,000485915997304695	0,00039986229848492	KNL1/H1-5/TSPY10/H4C13/H3C3	5
GO:0034728	nucleosome organization	5/46	205/21066	8,23684331131569e-05	0,00136687075490482	0,0011248036385296	KNL1/H1-5/TSPY10/H4C13/H3C3	5
GO:0031497	chromatin assembly	5/46	215/21066	0,000103072754192753	0,0016654387124829	0,00137049645464048	KNL1/H1-5/TSPY10/H4C13/H3C3	5
GO:0040029	regulation of gene expression, epigenetic	5/46	231/21066	0,00014426731452213	0,00227128541324584	0,00186905022862678	H1-5/H2AC13/H2AC11/H4C13/H3C3	5
GO:0006333	chromatin assembly or disassembly	5/46	242/21066	0,000179188079992586	0,00275053702788619	0,00226342837885372	KNL1/H1-5/TSPY10/H4C13/H3C3	5
GO:0051225	spindle assembly	4/46	140/21066	0,000245527589780621	0,00367692536890979	0,00302575720397171	MYBL2/CDC20/CCNB2/KIFC1	4
GO:0006323	DNA packaging	5/46	261/21066	0,000254324333413665	0,00371797954085691	0,00305954085309672	KNL1/H1-5/TSPY10/H4C13/H3C3	5
GO:0065004	protein-DNA complex assembly	5/46	276/21066	0,000328921951693311	0,00469669949627193	0,00386493358170843	KNL1/H1-5/TSPY10/H4C13/H3C3	5
GO:0071824	protein-DNA complex subunit organization	5/46	318/21066	0,000626968865370351	0,00874906553039535	0,00719964247315235	KNL1/H1-5/TSPY10/H4C13/H3C3	5
GO:0006342	chromatin silencing	3/46	79/21066	0,000686038843406189	0,00915712717068261	0,00753543809691009	H1-5/H2AC13/H2AC11	3
GO:0090307	mitotic spindle assembly	3/46	79/21066	0,000686038843406189	0,00915712717068261	0,00753543809691009	MYBL2/CDC20/KIFC1	3
GO:0007059	chromosome segregation	5/46	355/21066	0,00102726252575217	0,0134199827832305	0,0110433597393291	BIRC5/CDC20/KNL1/CDCA2/KIFC1	5
GO:0007051	spindle organization	4/46	212/21066	0,00116862505963236	0,0149486622211307	0,0123013164171828	MYBL2/CDC20/CCNB2/KIFC1	4
GO:0071103	DNA conformation change	5/46	382/21066	0,00142153882212126	0,0178127517710705	0,0146581876394888	KNL1/H1-5/TSPY10/H4C13/H3C3	5
GO:0006335	DNA replication-dependent nucleosome assembly	2/46	34/21066	0,00250302267714406	0,0301344298777736	0,0247977478850185	H4C13/H3C3	2
GO:0034723	DNA replication-dependent nucleosome organization	2/46	34/21066	0,00250302267714406	0,0301344298777736	0,0247977478850185	H4C13/H3C3	2
GO:0007052	mitotic spindle organization	3/46	136/21066	0,00326171985234165	0,0385133844103418	0,0316928244761941	MYBL2/CDC20/KIFC1	3
GO:0000183	rDNA heterochromatin assembly	2/46	40/21066	0,00345130074910472	0,0399829935839679	0,0329021719874928	H4C13/H3C3	2
GO:0000280	nuclear division	5/46	478/21066	0,00375402739244747	0,0426846818326434	0,0351254025024325	MYBL2/CDC20/CKS2/CCNB2/KIFC1	5
GO:0034080	CENP-A containing nucleosome assembly	2/46	44/21066	0,00416266926440899	0,0456406951490557	0,0375579181751187	KNL1/H4C13	2
GO:0061641	CENP-A containing chromatin organization	2/46	44/21066	0,00416266926440899	0,0456406951490557	0,0375579181751187	KNL1/H4C13	2

## Sheet: GO_BP_Down_Genes
ID	Description	GeneRatio	BgRatio	pvalue	p.adjust	qvalue	geneID	Count
GO:1900003	regulation of serine-type endopeptidase activity	2/7	10/21066	4,25371488994784e-06	0,00031599823052575	0,000177256625156411	ANXA8L1/ANXA8	2
GO:1902571	regulation of serine-type peptidase activity	2/7	10/21066	4,25371488994784e-06	0,00031599823052575	0,000177256625156411	ANXA8L1/ANXA8	2
GO:0032429	regulation of phospholipase A2 activity	2/7	12/21066	6,23680718142927e-06	0,00031599823052575	0,000177256625156411	ANXA8L1/ANXA8	2
GO:0060192	negative regulation of lipase activity	2/7	17/21066	1,2841435271987e-05	0,000487974540335507	0,000273725330797618	ANXA8L1/ANXA8	2
GO:0010517	regulation of phospholipase activity	2/7	72/21066	0,000239250449251368	0,00727321365724158	0,00407984976618122	ANXA8L1/ANXA8	2
GO:0007032	endosome organization	2/7	84/21066	0,00032568183295986	0,00825060643498312	0,00462811025785064	ANXA8L1/ANXA8	2
GO:0060191	regulation of lipase activity	2/7	99/21066	0,000452131749196412	0,00981771798255066	0,00550716867442246	ANXA8L1/ANXA8	2
GO:0016197	endosomal transport	2/7	263/21066	0,00312865163748176	0,0403201196869287	0,0226172416526401	ANXA8L1/ANXA8	2
GO:0051121	hepoxilin metabolic process	1/7	10/21066	0,00331863355579698	0,0403201196869287	0,0226172416526401	ALOX15	1
GO:0051122	hepoxilin biosynthetic process	1/7	10/21066	0,00331863355579698	0,0403201196869287	0,0226172416526401	ALOX15	1
GO:2001300	lipoxin metabolic process	1/7	10/21066	0,00331863355579698	0,0403201196869287	0,0226172416526401	ALOX15	1
GO:0010951	negative regulation of endopeptidase activity	2/7	278/21066	0,00348810410003944	0,0403201196869287	0,0226172416526401	ANXA8L1/ANXA8	2
GO:0010466	negative regulation of peptidase activity	2/7	290/21066	0,00378906716962928	0,0403201196869287	0,0226172416526401	ANXA8L1/ANXA8	2
GO:0006069	ethanol oxidation	1/7	12/21066	0,00398122621226371	0,0403201196869287	0,0226172416526401	ALDH1A1	1
GO:0006000	fructose metabolic process	1/7	15/21066	0,00497440725403375	0,0403201196869287	0,0226172416526401	ALDH1A1	1
GO:0006646	phosphatidylethanolamine biosynthetic process	1/7	15/21066	0,00497440725403375	0,0403201196869287	0,0226172416526401	ALOX15	1
GO:0035358	regulation of peroxisome proliferator activated receptor signaling pathway	1/7	15/21066	0,00497440725403375	0,0403201196869287	0,0226172416526401	ALOX15	1
GO:0060099	regulation of phagocytosis, engulfment	1/7	15/21066	0,00497440725403375	0,0403201196869287	0,0226172416526401	ALOX15	1
GO:0035435	phosphate ion transmembrane transport	1/7	16/21066	0,00530527890617483	0,0403201196869287	0,0226172416526401	ADAMTS8	1
GO:1905153	regulation of membrane invagination	1/7	16/21066	0,00530527890617483	0,0403201196869287	0,0226172416526401	ALOX15	1
GO:0019372	lipoxygenase pathway	1/7	18/21066	0,00596673930223079	0,0421074399868973	0,0236198243693815	ALOX15	1
GO:0016050	vesicle organization	2/7	370/21066	0,0060944978928404	0,0421074399868973	0,0236198243693815	ANXA8L1/ANXA8	2
GO:0043652	engulfment of apoptotic cell	1/7	20/21066	0,00662782263664685	0,0426098623638817	0,0239016540960832	ALOX15	1
GO:0045861	negative regulation of proteolysis	2/7	396/21066	0,00695351694283084	0,0426098623638817	0,0239016540960832	ANXA8L1/ANXA8	2
GO:0006067	ethanol metabolic process	1/7	22/21066	0,0072885290885587	0,0426098623638817	0,0239016540960832	ALDH1A1	1
GO:0043651	linoleic acid metabolic process	1/7	22/21066	0,0072885290885587	0,0426098623638817	0,0239016540960832	ALOX15	1
GO:0035357	peroxisome proliferator activated receptor signaling pathway	1/7	24/21066	0,00794885883703356	0,0447491312307074	0,0251016594853691	ALOX15	1
GO:0001503	ossification	2/7	435/21066	0,00834052682833	0,0452771456395057	0,0253978448531853	CHRDL1/ALOX15	2
GO:0006817	phosphate ion transport	1/7	27/21066	0,00893864753234253	0,046850842238485	0,0262805971005352	ADAMTS8	1

## Sheet: GO_MF_Up_Genes
ID	Description	GeneRatio	BgRatio	pvalue	p.adjust	qvalue	geneID	Count
GO:0003823	antigen binding	18/42	291/20600	7,71685556969139e-23	5,17029323169323e-21	4,38642316592984e-21	IGKC/IGLV1-47/IGLV1-40/IGLV3-25/IGLV3-21/IGLV2-14/IGLC1/IGLC2/IGHG1/IGHV1-18/IGHV1-24/IGHV3-33/IGKV3-20/IGKV1D-39/IGLL5/IGHV2-70/IGHV1-69D/IGHV1-69-2	18
GO:0034987	immunoglobulin receptor binding	11/42	77/20600	3,68577978117205e-18	1,23473622669264e-16	1,047537411491e-16	IGKC/IGLC1/IGLC2/IGHG1/IGHV1-18/IGHV1-24/IGHV3-33/IGLL5/IGHV2-70/IGHV1-69D/IGHV1-69-2	11

## Sheet: GO_MF_Down_Genes
ID	Description	GeneRatio	BgRatio	pvalue	p.adjust	qvalue	geneID	Count
GO:0005544	calcium-dependent phospholipid binding	2/7	56/20600	0,000151098289014459	0,00485565100913058	0,00215208908991937	ANXA8L1/ANXA8	2
GO:0005546	phosphatidylinositol-4,5-bisphosphate binding	2/7	84/20600	0,000340483474223647	0,00485565100913058	0,00215208908991937	ALOX15/ANXA8	2
GO:0005543	phospholipid binding	3/7	469/20600	0,000383340869141888	0,00485565100913058	0,00215208908991937	ALOX15/ANXA8L1/ANXA8	3
GO:1902936	phosphatidylinositol bisphosphate binding	2/7	110/20600	0,00058307927525066	0,00553925311488127	0,00245507063263436	ALOX15/ANXA8	2
GO:1901981	phosphatidylinositol phosphate binding	2/7	178/20600	0,00151534430142218	0,0115166166908086	0,00510431764689578	ALOX15/ANXA8	2
GO:0035091	phosphatidylinositol binding	2/7	260/20600	0,00319600650845667	0,0177290153527042	0,00785773533637857	ALOX15/ANXA8	2
GO:0016803	ether hydrolase activity	1/7	10/20600	0,00339360715268011	0,0177290153527042	0,00785773533637857	ALOX15	1
GO:0016801	hydrolase activity, acting on ether bonds	1/7	11/20600	0,00373242428477982	0,0177290153527042	0,00785773533637857	ALOX15	1
GO:0004029	aldehyde dehydrogenase (NAD+) activity	1/7	15/20600	0,0050867056796946	0,0187410105333384	0,00830626505632725	ALDH1A1	1
GO:0004030	aldehyde dehydrogenase [NAD(P)+] activity	1/7	16/20600	0,00542502936491374	0,0187410105333384	0,00830626505632725	ALDH1A1	1
GO:0070492	oligosaccharide binding	1/7	16/20600	0,00542502936491374	0,0187410105333384	0,00830626505632725	ITLN2	1
GO:0016702	oxidoreductase activity, acting on single donors with incorporation of molecular oxygen, incorporation of two atoms of oxygen	1/7	27/20600	0,00914008641698538	0,0266387377370446	0,0118066427643411	ALOX15	1
GO:0016701	oxidoreductase activity, acting on single donors with incorporation of molecular oxygen	1/7	28/20600	0,00947722827257713	0,0266387377370446	0,0118066427643411	ALOX15	1
GO:0043325	phosphatidylinositol-3,4-bisphosphate binding	1/7	29/20600	0,00981427179785854	0,0266387377370446	0,0118066427643411	ANXA8	1
GO:0016620	oxidoreductase activity, acting on the aldehyde or oxo group of donors, NAD or NADP as acceptor	1/7	36/20600	0,012170825233188	0,0308327572574097	0,0136654879811234	ALDH1A1	1
GO:0005547	phosphatidylinositol-3,4,5-trisphosphate binding	1/7	39/20600	0,0131793041393837	0,0313008473310364	0,0138729517256671	ANXA8	1
GO:0016903	oxidoreductase activity, acting on the aldehyde or oxo group of donors	1/7	44/20600	0,0148581412810004	0,0332123158045891	0,0147201399687929	ALDH1A1	1
GO:0051287	NAD binding	1/7	60/20600	0,0202139794575318	0,0426739566325671	0,0189136649895034	ALDH1A1	1

## Sheet: GO_CC_Up_Genes
ID	Description	GeneRatio	BgRatio	pvalue	p.adjust	qvalue	geneID	Count
GO:0019814	immunoglobulin complex	20/47	150/21841	1,22276068657198e-31	1,19830547284054e-29	9,91079714379392e-30	IGKC/IGLV1-47/IGLV1-40/IGLV3-25/IGLV3-21/IGLV2-14/IGLV3-10/IGLC1/IGLC2/IGHG1/IGHV1-18/IGHV1-24/IGHV3-33/IGKV3-20/IGKV2-28/IGKV1D-39/IGLL5/IGHV2-70/IGHV1-69D/IGHV1-69-2	20
GO:0042571	immunoglobulin complex, circulating	12/47	66/21841	9,68121955254287e-21	4,74379758074601e-19	3,92344160813579e-19	IGKC/IGLC1/IGLC2/IGHG1/IGHV1-18/IGHV1-24/IGHV3-33/IGKV3-20/IGLL5/IGHV2-70/IGHV1-69D/IGHV1-69-2	12
GO:0072562	blood microparticle	8/47	180/21841	4,35199925272641e-09	1,27881742773462e-07	1,0576685492542e-07	IGKC/IGLV1-47/IGLV3-25/IGLV3-21/IGLC1/IGLC2/IGHG1/IGKV3-20	8
GO:0009897	external side of plasma membrane	11/47	488/21841	5,21966297034538e-09	1,27881742773462e-07	1,0576685492542e-07	IGKC/IGLC1/IGLC2/IGHG1/IGHV1-18/IGHV1-24/IGHV3-33/IGLL5/IGHV2-70/IGHV1-69D/IGHV1-69-2	11
GO:0000786	nucleosome	5/47	112/21841	4,18710332356306e-06	8,20672251418359e-05	6,78751486135485e-05	H1-5/H2AC13/H2AC11/H4C13/H3C3	5
GO:0044815	DNA packaging complex	5/47	120/21841	5,87239480585693e-06	9,59157818289965e-05	7,93288421142077e-05	H1-5/H2AC13/H2AC11/H4C13/H3C3	5
GO:0032993	protein-DNA complex	5/47	216/21841	9,88084072330458e-05	0,00138331770126264	0,00114409734690895	H1-5/H2AC13/H2AC11/H4C13/H3C3	5
GO:0000307	cyclin-dependent protein kinase holoenzyme complex	2/47	44/21841	0,00404780087843429	0,0495855607608201	0,0410106141630843	CKS2/CCNB2	2

## Sheet: GO_CC_Down_Genes
No GO term enriched

## Sheet: KEGG_Up_Genes
ID	Description	GeneRatio	BgRatio	pvalue	p.adjust	qvalue	geneID	Count
hsa05322	Systemic lupus erythematosus	5/15	136/8111	3,23082311300843e-06	0,000155079509424405	0,000129232924520337	H2AC13/H2AC11/ELANE/H4C13/H3C3	5
hsa04613	Neutrophil extracellular trap formation	5/15	190/8111	1,66044995627888e-05	0,00039850798950693	0,000332089991255775	H2AC13/H2AC11/ELANE/H4C13/H3C3	5
hsa05034	Alcoholism	4/15	187/8111	0,00030601203805785	0,00489619260892559	0,004080160507438	H2AC13/H2AC11/H4C13/H3C3	4

## Sheet: KEGG_Down_Genes
ID	Description	GeneRatio	BgRatio	pvalue	p.adjust	qvalue	geneID	Count
hsa00450	Selenocompound metabolism	1/3	17/8111	0,00627536006869944	0,0309121084978485	0,00406738269708533	INMT	1
hsa00591	Linoleic acid metabolism	1/3	29/8111	0,0106891830181539	0,0309121084978485	0,00406738269708533	ALOX15	1
hsa04216	Ferroptosis	1/3	41/8111	0,0150899166714787	0,0309121084978485	0,00406738269708533	ALOX15	1
hsa00380	Tryptophan metabolism	1/3	42/8111	0,0154560542489243	0,0309121084978485	0,00406738269708533	INMT	1
hsa00590	Arachidonic acid metabolism	1/3	61/8111	0,0223954382278613	0,0332584137744162	0,00437610707558108	ALOX15	1
hsa00830	Retinol metabolism	1/3	68/8111	0,0249438103308122	0,0332584137744162	0,00437610707558108	ALDH1A1	1
hsa04726	Serotonergic synapse	1/3	115/8111	0,0419397063281517	0,0479310929464591	0,00630672275611304	ALOX15	1
